# Supplementary material for: Embryotoxicity and mixture effects of legacy PFAS in a human iPSC-based 3D model
Source: Cell Biol Toxicol. 2026 Jan 19;42(1):24. doi: 10.1007/s10565-026-10137-8 (PMC12847077; doi:10.1007/s10565-026-10137-8)
Supplement: Supplementary file 1 — (XLSX 15.9 KB) [file 10565_2026_10137_MOESM1_ESM.xlsx]

## Sheet: Information
Embryotoxicity and mixture effects of legacy PFAS in a human iPSC-based 3D model
Cell Biology and Toxicology
Andreas Frederik Treschow1, Elisa Martiny1, Claudia Torero Gutierrez1, Agnieszka Anna Niklas1, Martin Scholze2, Anne Marie Vinggaard1, *, Maria João Valente1
1National Food Institute, Technical University of Denmark, DK-2800 Kgs. Lyngby, Denmark.
2Centre for Pollution Research and Policy, College of Health, Medicine and Life Sciences, Brunel University London, Kingston Lane, Uxbridge, UB8 3PH, UK.
*Corresponding author. Email: annv@food.dtu.dk.

## Sheet: Sheet1
	Measured PFAS	MW	PFAS (ng/µg protein)			PFAS in EBs	Protein (µg/mL)			Protein (µg/mL)	Protein	PFAS in EBs	PFAS in EBs on D6
		g/mol	Run #1	Run #2	Run #3	ng/µg protein	Run #1	Run #2	Run #3	Average/18 EBs	µg/EB	ng/EB	nmol/EB
	PFOS	500.13	0.921517	1.01198	1.0248	0.986101	191.228	194.737	175.439	187.135	10.3964	10.2519	0.0204984
	PFOA	414.07	0.0946008	0.104263	0.0842204	0.0943612	208.772	210.526	171.93	197.076	10.9487	1.03313	0.00249506
	PFNA	464.08	0.351622	0.249735	0.205675	0.269011	191.228	187.719	168.421	182.456	10.1365	2.72681	0.00587574
	PFHxS	400.12	0.0957367	0.06156	0.0654636	0.0742535	171.93	219.298	173.684	188.304	10.4613	0.776791	0.00194139
										18 EBs dissolved in 1 mL ACN/H2O → µg/mL = µg/18 EBs
	Nominal conc of PFAS	5 µM in 0.1 mL media/EB	PFAS added over 3 exposures	PFAS in D2 media (µM)			PFAS removed on D2	PFAS in D3 media (µM)			PFAS removed on D3	Total PFAS/well on D6		Cellular fraction of PFAS on D6
		nmol/EB/exposure	nmol/EB	Run #1	Run #2	Run #3	nmol/EB	Run #1	Run #2	Run #3	nmol/EB	nmol/well		%
	PFOS	0.5	1.5	1.60158	2.04547	2.86725	0.173715	1.38564	1.79953	1.41563	0.122688	1.2036		0.0170309
	PFOA	0.5	1.5	2.76765	3.44145	3.52114	0.259473	3.87616	3.49216	3.8037	0.297921	0.942606		0.00264698
	PFNA	0.5	1.5	3.74289	4.11136	3.19341	0.294604	3.2322	5.90846	3.94975	0.349078	0.856318		0.00686163
	PFHxS	0.5	1.5	2.30181	4.49115	2.81166	0.256123	2.09937	3.07408	2.43677	0.202939	1.04094		0.00186504
		5 µM → EBs exposed to 100 µL/exposure = 0.1 mL * 5 nmol/mL					Media removed on D2/EB = 80 µL; in 80 µL we remove X µM measured * 0.080 mL				Media removed on D3/EB = 80 µL; in 80 µL we remove X µM measured * 0.080 mL	Total PFAS left in the well (medium + EB) on D6 = 1.5 nmol from 3 exposures - amount removed on D2 and D3		Assuming that no loss of PFAS due to metabolism, evaporation, adhesion etc.
