# Supplementary material for: Embryotoxicity and mixture effects of legacy PFAS in a human iPSC-based 3D model
Source: Cell Biol Toxicol. 2026 Jan 19;42(1):24. doi: 10.1007/s10565-026-10137-8 (PMC12847077; doi:10.1007/s10565-026-10137-8)
Supplement: Supplementary file 2 — (XLSX 47.5 KB) [file 10565_2026_10137_MOESM2_ESM.xlsx]

## Sheet: Information
Embryotoxicity and mixture effects of legacy PFAS in a human iPSC-based 3D model
Cell Biology and Toxicology
Andreas Frederik Treschow1, Elisa Martiny1, Claudia Torero Gutierrez1, Agnieszka Anna Niklas1, Martin Scholze2, Anne Marie Vinggaard1, *, Maria João Valente1
1National Food Institute, Technical University of Denmark, DK-2800 Kgs. Lyngby, Denmark.
2Centre for Pollution Research and Policy, College of Health, Medicine and Life Sciences, Brunel University London, Kingston Lane, Uxbridge, UB8 3PH, UK.
*Corresponding author. Email: annv@food.dtu.dk.

## Sheet: DEGs PFOA
gene_id	PFOA2	PFOA3	PFOA1	C2	C3	C1	PFOA	Control	log2FoldChange	pvalue	padj	gene_name	gene_biotype	gene_description
ENSG00000155657	82182.1	80717.6	53758.9	29316.1	40665	20301.1	72219.5	30094.1	1.26298	1.02009e-06	0.0105987	TTN	protein_coding	titin [Source:HGNC Symbol;Acc:HGNC:12403]
ENSG00000183091	689.522	690.953	894.047	290.979	437.713	340.784	758.174	356.492	1.0902	1.18138e-06	0.0105987	NEB	protein_coding	nebulin [Source:HGNC Symbol;Acc:HGNC:7720]
ENSG00000136010	67.9205	90.2752	68.5178	17.9064	28.6821	15.4621	75.5712	20.6835	1.89715	6.35962e-06	0.0285277	ALDH1L2	protein_coding	aldehyde dehydrogenase 1 family member L2 [Source:HGNC Symbol;Acc:HGNC:26777]

## Sheet: DEGs PFNA
gene_id	PFNA2	PFNA3	PFNA1	C2	C3	C1	PFNA	Control	log2FoldChange	pvalue	padj	gene_name	gene_biotype	gene_description
ENSG00000196154	108.126	75.3726	86.1028	217.647	241.209	334.366	89.867	264.407	-1.56475	3.26548e-08	1.87554e-05	S100A4	protein_coding	S100 calcium binding protein A4 [Source:HGNC Symbol;Acc:HGNC:10494]
ENSG00000134333	6073.26	5616.85	9036.12	13788.6	12937.2	18991.1	6908.74	15239	-1.14128	7.0763e-07	0.000286349	LDHA	protein_coding	lactate dehydrogenase A [Source:HGNC Symbol;Acc:HGNC:6535]
ENSG00000125414	30.3724	28.6628	14.9744	103.951	127.841	70.109	24.6699	100.633	-2.03204	1.03592e-06	0.00040988	MYH2	protein_coding	myosin heavy chain 2 [Source:HGNC Symbol;Acc:HGNC:7572]
ENSG00000166183	138.498	144.376	145.065	290.195	322.014	287.627	142.646	299.945	-1.07042	3.43914e-06	0.00124967	ASPG	protein_coding	asparaginase [Source:HGNC Symbol;Acc:HGNC:20123]
ENSG00000128610	34.0171	28.6628	19.6539	131.021	153.168	53.93	27.4446	112.706	-2.03585	3.83551e-06	0.00133904	FEZF1	protein_coding	FEZ family zinc finger 1 [Source:HGNC Symbol;Acc:HGNC:22788]
ENSG00000167779	223.541	166.669	187.18	378.987	344.929	523.72	192.463	415.878	-1.117	7.75598e-06	0.00255732	IGFBP6	protein_coding	insulin like growth factor binding protein 6 [Source:HGNC Symbol;Acc:HGNC:5475]
ENSG00000247095	170.085	138.006	277.026	408.223	343.722	719.666	195.039	490.537	-1.33181	3.03382e-05	0.00871245	MIR210HG	lincRNA	MIR210 host gene [Source:HGNC Symbol;Acc:HGNC:39524]
ENSG00000148926	102.051	112.528	73.9361	189.493	217.088	189.354	96.1718	198.645	-1.04826	0.000151226	0.0341323	ADM	protein_coding	adrenomedullin [Source:HGNC Symbol;Acc:HGNC:259]
ENSG00000139269	710.713	525.485	613.015	24.9048	16.8846	28.7627	616.404	23.5174	4.67381	3.21535e-60	5.72494e-56	INHBE	protein_coding	inhibin subunit beta E [Source:HGNC Symbol;Acc:HGNC:24029]
ENSG00000136010	325.592	357.754	394.95	17.3251	27.739	14.9806	359.432	20.0149	4.21445	2.83333e-41	2.52237e-37	ALDH1L2	protein_coding	aldehyde dehydrogenase 1 family member L2 [Source:HGNC Symbol;Acc:HGNC:26777]
ENSG00000128965	946.403	831.222	828.272	49.8097	47.0357	105.463	868.632	67.4362	3.65346	6.9616e-37	4.13171e-33	CHAC1	protein_coding	ChaC glutathione specific gamma-glutamylcyclotransferase 1 [Source:HGNC Symbol;Acc:HGNC:28680]
ENSG00000101255	1323.02	883.239	899.4	128.855	130.253	85.6888	1035.22	114.932	3.18263	3.31837e-36	1.47709e-32	TRIB3	protein_coding	tribbles pseudokinase 3 [Source:HGNC Symbol;Acc:HGNC:16228]
ENSG00000065911	4119.71	3963.96	4890.08	596.633	575.283	1043.25	4324.58	738.387	2.54669	4.93452e-26	1.75718e-22	MTHFD2	protein_coding	methylenetetrahydrofolate dehydrogenase (NADP+ dependent) 2, methenyltetrahydrofolate cyclohydrolase [Source:HGNC Symbol;Acc:HGNC:7434]
ENSG00000169136	2398.2	2272.86	2447.38	292.361	233.972	530.312	2372.81	352.215	2.74453	3.95863e-25	1.17472e-21	ATF5	protein_coding	activating transcription factor 5 [Source:HGNC Symbol;Acc:HGNC:790]
ENSG00000151012	1042.38	1323.8	1582.61	113.696	120.604	254.669	1316.26	162.99	3.00006	1.83871e-24	4.67688e-21	SLC7A11	protein_coding	solute carrier family 7 member 11 [Source:HGNC Symbol;Acc:HGNC:11059]
ENSG00000113739	1913.46	1384.31	1415.08	422.299	371.461	358.934	1570.95	384.232	2.03224	1.15355e-22	2.56737e-19	STC2	protein_coding	stanniocalcin 2 [Source:HGNC Symbol;Acc:HGNC:11374]
ENSG00000130766	2450.44	1711.28	2119.81	495.931	525.835	638.771	2093.84	553.512	1.91707	3.46408e-20	6.85311e-17	SESN2	protein_coding	sestrin 2 [Source:HGNC Symbol;Acc:HGNC:20746]
ENSG00000182199	13209.6	9336.65	8353.84	2374.62	2053.89	3003.9	10300	2477.47	2.05496	4.91056e-20	8.74326e-17	SHMT2	protein_coding	serine hydroxymethyltransferase 2 [Source:HGNC Symbol;Acc:HGNC:10852]
ENSG00000128165	606.233	453.297	481.053	73.6317	56.6841	121.642	513.527	83.9859	2.58877	2.82958e-19	4.58006e-16	ADM2	protein_coding	adrenomedullin 2 [Source:HGNC Symbol;Acc:HGNC:28898]
ENSG00000196517	1771.32	1254.79	1197.02	427.713	287.038	354.74	1407.71	356.497	1.98014	1.18773e-17	1.76229e-14	SLC6A9	protein_coding	solute carrier family 6 member 9 [Source:HGNC Symbol;Acc:HGNC:11056]
ENSG00000100889	3564.5	2362.03	3020.15	693.004	758.602	986.919	2982.23	812.841	1.87332	1.37848e-17	1.88799e-14	PCK2	protein_coding	phosphoenolpyruvate carboxykinase 2, mitochondrial [Source:HGNC Symbol;Acc:HGNC:8725]
ENSG00000081181	670.622	635.89	664.489	199.239	138.695	195.946	657	177.96	1.87881	2.39097e-17	3.0408e-14	ARG2	protein_coding	arginase 2 [Source:HGNC Symbol;Acc:HGNC:664]
ENSG00000135069	4982.28	4333.39	5082.87	1071.99	955.187	1706.58	4799.52	1244.59	1.94513	2.97397e-17	3.53011e-14	PSAT1	protein_coding	phosphoserine aminotransferase 1 [Source:HGNC Symbol;Acc:HGNC:19129]
ENSG00000139514	5666.27	4873.74	4278	1801.81	1598.01	1163.69	4939.34	1521.17	1.70018	1.22491e-15	1.36309e-12	SLC7A1	protein_coding	solute carrier family 7 member 1 [Source:HGNC Symbol;Acc:HGNC:11057]
ENSG00000135842	97.1916	128.452	160.039	11.911	15.6786	16.179	128.561	14.5895	3.13066	2.76834e-15	2.89943e-12	FAM129A	protein_coding	family with sequence similarity 129 member A [Source:HGNC Symbol;Acc:HGNC:16784]
ENSG00000140105	4046.81	3435.29	3619.13	1315.62	1077	1535.21	3700.41	1309.28	1.49743	1.60374e-14	1.58636e-11	WARS	protein_coding	tryptophanyl-tRNA synthetase [Source:HGNC Symbol;Acc:HGNC:12729]
ENSG00000103257	7126.57	5344.02	5472.21	1472.63	1507.55	2385.5	5980.93	1788.56	1.7402	2.73125e-14	2.55947e-11	SLC7A5	protein_coding	solute carrier family 7 member 5 [Source:HGNC Symbol;Acc:HGNC:11063]
ENSG00000115902	2127.28	1801.51	2138.53	686.507	680.209	849.697	2022.44	738.804	1.45081	3.33307e-14	2.96727e-11	SLC1A4	protein_coding	solute carrier family 1 member 4 [Source:HGNC Symbol;Acc:HGNC:10942]
ENSG00000070669	128.779	173.038	139.449	16.2423	31.3571	26.965	147.089	24.8548	2.56257	6.05882e-13	5.13701e-10	ASNS	protein_coding	asparagine synthetase (glutamine-hydrolyzing) [Source:HGNC Symbol;Acc:HGNC:753]
ENSG00000092621	16956.3	11156.2	11491	4999.37	4604.68	5367.23	13201.2	4990.43	1.40321	1.01513e-11	8.21565e-09	PHGDH	protein_coding	phosphoglycerate dehydrogenase [Source:HGNC Symbol;Acc:HGNC:8923]
ENSG00000130487	77.7533	75.3726	57.0899	4.33127	8.44231	1.79767	70.0719	4.85708	3.98644	1.09204e-11	8.45384e-09	KLHDC7B	protein_coding	kelch domain containing 7B [Source:HGNC Symbol;Acc:HGNC:25145]
ENSG00000123329	117.845	117.836	118.859	9.74537	6.03022	24.5681	118.18	13.4479	3.04296	1.18373e-11	8.78177e-09	ARHGAP9	protein_coding	Rho GTPase activating protein 9 [Source:HGNC Symbol;Acc:HGNC:14130]
ENSG00000173210	208.962	171.977	195.603	42.2299	14.4725	50.3347	192.181	35.679	2.39581	8.94256e-11	6.36889e-08	ABLIM3	protein_coding	actin binding LIM protein family member 3 [Source:HGNC Symbol;Acc:HGNC:29132]
ENSG00000108405	63.1745	59.4488	90.7823	12.9938	7.23626	7.19067	71.1352	9.14025	2.98582	1.55816e-09	1.06704e-06	P2RX1	protein_coding	purinergic receptor P2X 1 [Source:HGNC Symbol;Acc:HGNC:8533]
ENSG00000106105	5820.56	4698.58	5289.71	2460.16	2255.3	2753.43	5269.62	2489.63	1.08119	2.30883e-09	1.46817e-06	GARS	protein_coding	glycyl-tRNA synthetase [Source:HGNC Symbol;Acc:HGNC:4162]
ENSG00000110619	2079.9	1631.66	1599.45	844.599	648.852	825.728	1770.34	773.059	1.19392	4.03124e-09	2.47504e-06	CARS	protein_coding	cysteinyl-tRNA synthetase [Source:HGNC Symbol;Acc:HGNC:1493]
ENSG00000134684	6185.03	5062.7	4819.89	2647.49	2478.42	2661.15	5355.87	2595.69	1.04472	5.56581e-09	3.30331e-06	YARS	protein_coding	tyrosyl-tRNA synthetase [Source:HGNC Symbol;Acc:HGNC:12840]
ENSG00000078081	35.232	56.2641	74.872	8.66255	6.03022	4.19455	55.456	6.29577	3.18952	3.62416e-08	2.0165e-05	LAMP3	protein_coding	lysosomal associated membrane protein 3 [Source:HGNC Symbol;Acc:HGNC:14582]
ENSG00000090861	9863.73	7794.16	6740.35	4075.73	3799.04	3895.54	8132.75	3923.44	1.0515	4.44288e-08	2.39714e-05	AARS	protein_coding	alanyl-tRNA synthetase [Source:HGNC Symbol;Acc:HGNC:20]
ENSG00000172216	1112.84	735.679	980.823	303.189	370.255	471.588	943.115	381.677	1.3012	4.7652e-08	2.49542e-05	CEBPB	protein_coding	CCAAT enhancer binding protein beta [Source:HGNC Symbol;Acc:HGNC:1834]
ENSG00000031698	7220.12	5435.32	5221.39	3028.64	2732.9	2946.38	5958.94	2902.64	1.03745	5.12914e-08	2.60927e-05	SARS	protein_coding	seryl-tRNA synthetase [Source:HGNC Symbol;Acc:HGNC:10537]
ENSG00000105281	9123.86	6345.1	5732.39	3426.04	3253.91	3035.66	7067.12	3238.53	1.12578	7.03846e-08	3.48111e-05	SLC1A5	protein_coding	solute carrier family 1 member 5 [Source:HGNC Symbol;Acc:HGNC:10943]
ENSG00000112276	5045.46	5227.25	4074.91	2441.76	2570.08	1679.02	4782.54	2230.29	1.10138	2.04706e-07	9.27732e-05	BVES	protein_coding	blood vessel epicardial substance [Source:HGNC Symbol;Acc:HGNC:1152]
ENSG00000071242	1945.05	1563.72	1726.74	926.893	885.236	607.012	1745.17	806.38	1.11603	2.08421e-07	9.27732e-05	RPS6KA2	protein_coding	ribosomal protein S6 kinase A2 [Source:HGNC Symbol;Acc:HGNC:10431]
ENSG00000106948	1909.81	1796.2	1438.48	895.491	880.412	611.806	1714.83	795.903	1.10932	3.03375e-07	0.000131746	AKNA	protein_coding	AT-hook transcription factor [Source:HGNC Symbol;Acc:HGNC:24108]
ENSG00000149150	1097.05	892.794	800.195	387.649	467.945	491.362	930.013	448.985	1.04849	6.80884e-07	0.000281934	SLC43A1	protein_coding	solute carrier family 43 member 1 [Source:HGNC Symbol;Acc:HGNC:9225]
ENSG00000175197	441.007	435.25	408.988	125.607	133.871	245.082	428.415	168.187	1.33632	1.45015e-06	0.000561303	DDIT3	protein_coding	DNA damage inducible transcript 3 [Source:HGNC Symbol;Acc:HGNC:2726]
ENSG00000269821	253.913	456.482	368.745	70.3832	168.846	132.428	359.713	123.886	1.53917	1.65621e-06	0.000627421	KCNQ1OT1	antisense	KCNQ1 opposite strand/antisense transcript 1 [Source:HGNC Symbol;Acc:HGNC:6295]
ENSG00000168209	2455.3	1969.24	2687.91	747.145	881.618	1486.67	2370.82	1038.48	1.18872	3.1181e-06	0.00115662	DDIT4	protein_coding	DNA damage inducible transcript 4 [Source:HGNC Symbol;Acc:HGNC:24944]
ENSG00000117016	1315.73	1245.24	1002.35	624.786	617.494	324.778	1187.77	522.353	1.18882	3.79812e-06	0.00133904	RIMS3	protein_coding	regulating synaptic membrane exocytosis 3 [Source:HGNC Symbol;Acc:HGNC:21292]
ENSG00000236404	60.7447	93.4196	60.8335	24.9048	12.0604	17.9767	71.6659	18.314	1.96413	1.06023e-05	0.00331182	VLDLR-AS1	antisense	VLDLR antisense RNA 1 [Source:HGNC Symbol;Acc:HGNC:49621]
ENSG00000210194	42.5213	115.713	99.2054	6.49691	15.6786	30.5603	85.8132	17.5786	2.24437	2.17319e-05	0.00655823	MT-TE	Mt_tRNA	mitochondrially encoded tRNA glutamic acid [Source:HGNC Symbol;Acc:HGNC:7479]
ENSG00000162772	273.351	221.871	271.411	113.696	108.544	142.615	255.545	121.618	1.06308	2.97004e-05	0.00866912	ATF3	protein_coding	activating transcription factor 3 [Source:HGNC Symbol;Acc:HGNC:785]
ENSG00000120457	2140.64	1626.35	1157.71	931.224	805.637	451.214	1641.57	729.359	1.17222	3.12956e-05	0.00884472	KCNJ5	protein_coding	potassium voltage-gated channel subfamily J member 5 [Source:HGNC Symbol;Acc:HGNC:6266]
ENSG00000111981	29.1575	33.9707	32.7565	3.24846	4.82418	6.59144	31.9616	4.88802	2.66407	4.81691e-05	0.0134008	ULBP1	protein_coding	UL16 binding protein 1 [Source:HGNC Symbol;Acc:HGNC:14893]
ENSG00000161671	37359.2	77876.9	48420.7	15687.9	20745.2	35559	54552.3	23997.4	1.18469	7.27313e-05	0.0189386	EMC10	protein_coding	ER membrane protein complex subunit 10 [Source:HGNC Symbol;Acc:HGNC:27609]
ENSG00000233013	58.315	28.6628	126.347	20.5736	14.4725	2.39689	71.1081	12.481	2.56602	7.33932e-05	0.0189386	FAM157B	transcribed_unprocessed_pseudogene	family with sequence similarity 157 member B [Source:HGNC Symbol;Acc:HGNC:34080]
ENSG00000225630	626.886	1300.44	868.515	454.784	328.044	533.907	931.948	438.912	1.08403	8.7027e-05	0.0218242	MTND2P28	unprocessed_pseudogene	MT-ND2 pseudogene 28 [Source:HGNC Symbol;Acc:HGNC:42129]
ENSG00000243302	357.179	619.966	369.681	198.156	253.269	82.0934	448.942	177.839	1.34564	0.000122027	0.0297628	AC018638.4	processed_pseudogene	novel pseudogene
ENSG00000228327	111.77	210.194	121.667	47.644	82.011	32.9572	147.877	54.2041	1.46885	0.000150431	0.0341323	AL669831.1	transcribed_unprocessed_pseudogene	general transcription factor IIi (GTF2I) pseudogene
ENSG00000155657	71946.1	74201.7	36660.1	28364.4	39327.9	19668.9	60936	29120.4	1.06531	0.000168069	0.0374059	TTN	protein_coding	titin [Source:HGNC Symbol;Acc:HGNC:12403]
ENSG00000269404	57.1001	272.828	163.783	17.3251	42.2115	72.5059	164.57	44.0142	1.88597	0.000185995	0.0403859	SPIB	protein_coding	Spi-B transcription factor [Source:HGNC Symbol;Acc:HGNC:11242]
ENSG00000213212	54.6703	119.959	51.4745	14.0766	33.7692	18.5759	75.368	22.1406	1.78427	0.000233172	0.0488427	NCLP1	processed_pseudogene	nucleolin pseudogene 1 [Source:HGNC Symbol;Acc:HGNC:35472]

## Sheet: DEGs PFOS
gene_id	PFOS2	PFOS3	PFOS1	C2	C3	C1	PFOS	Control	log2FoldChange	pvalue	padj	gene_name	gene_biotype	gene_description
ENSG00000128917	63.1249	46.6162	67.8563	200.038	257.801	245.305	59.1991	234.381	-1.98183	3.10026e-12	1.84435e-08	DLL4	protein_coding	delta like canonical Notch ligand 4 [Source:HGNC Symbol;Acc:HGNC:2910]
ENSG00000066056	620.55	505.956	544.762	1255.18	1364.76	1315.12	557.089	1311.69	-1.23526	1.72323e-11	6.15091e-08	TIE1	protein_coding	tyrosine kinase with immunoglobulin like and EGF like domains 1 [Source:HGNC Symbol;Acc:HGNC:11809]
ENSG00000161940	195.794	180.78	192.1	526.474	466.729	481.569	189.558	491.591	-1.37432	3.02586e-11	9.00043e-08	BCL6B	protein_coding	B cell CLL/lymphoma 6B [Source:HGNC Symbol;Acc:HGNC:1002]
ENSG00000110799	419.406	309.259	280.982	1035.36	1098.4	707.586	336.549	947.117	-1.49143	1.66337e-09	2.69875e-06	VWF	protein_coding	von Willebrand factor [Source:HGNC Symbol;Acc:HGNC:12726]
ENSG00000149090	254.639	195.561	211.215	592.421	480.169	505.677	220.472	526.089	-1.25431	1.19404e-08	1.63923e-05	PAMR1	protein_coding	peptidase domain containing associated with muscle regeneration 1 [Source:HGNC Symbol;Acc:HGNC:24554]
ENSG00000130066	697.583	667.408	874.486	1576.12	1493.05	1611.05	746.492	1560.07	-1.06302	2.11776e-08	2.36223e-05	SAT1	protein_coding	spermidine/spermine N1-acetyltransferase 1 [Source:HGNC Symbol;Acc:HGNC:10540]
ENSG00000187513	257.849	167.136	101.307	590.222	549.812	520.142	175.431	553.392	-1.65884	3.81308e-08	4.00307e-05	GJA4	protein_coding	gap junction protein alpha 4 [Source:HGNC Symbol;Acc:HGNC:4278]
ENSG00000113389	69.5444	73.9037	78.3692	179.155	272.462	200.101	73.9391	217.24	-1.55123	4.78235e-08	4.49213e-05	NPR3	protein_coding	natriuretic peptide receptor 3 [Source:HGNC Symbol;Acc:HGNC:7945]
ENSG00000171115	96.2922	87.5475	83.1478	216.525	235.808	231.442	88.9958	227.925	-1.35766	6.48541e-08	5.60187e-05	GIMAP8	protein_coding	GTPase, IMAP family member 8 [Source:HGNC Symbol;Acc:HGNC:21792]
ENSG00000107742	299.576	233.081	201.657	607.808	530.263	531.594	244.771	556.555	-1.18556	1.77105e-07	0.000137426	SPOCK2	protein_coding	SPARC (osteonectin), cwcv and kazal like domains proteoglycan 2 [Source:HGNC Symbol;Acc:HGNC:13564]
ENSG00000185101	154.067	139.849	168.207	329.733	356.767	347.163	154.041	344.554	-1.16002	1.93023e-07	0.000143537	ANO9	protein_coding	anoctamin 9 [Source:HGNC Symbol;Acc:HGNC:20679]
ENSG00000124019	34.2372	36.3834	39.1846	149.479	142.951	89.2017	36.6017	127.211	-1.7881	4.07829e-07	0.000259947	FAM124B	protein_coding	family with sequence similarity 124 member B [Source:HGNC Symbol;Acc:HGNC:26224]
ENSG00000203883	132.669	106.876	120.421	272.579	285.902	265.797	119.989	274.76	-1.19358	5.1173e-07	0.000294608	SOX18	protein_coding	SRY-box 18 [Source:HGNC Symbol;Acc:HGNC:11194]
ENSG00000157992	80.2435	79.5886	82.1921	208.831	183.271	203.115	80.6747	198.405	-1.29906	5.68604e-07	0.000307511	KRTCAP3	protein_coding	keratinocyte associated protein 3 [Source:HGNC Symbol;Acc:HGNC:28943]
ENSG00000137203	162.627	144.397	142.403	416.563	292.011	330.89	149.809	346.488	-1.20979	6.02512e-07	0.000316266	TFAP2A	protein_coding	transcription factor AP-2 alpha [Source:HGNC Symbol;Acc:HGNC:11742]
ENSG00000166592	3644.12	1981.76	1824.47	6237.45	5599.53	6061.5	2483.45	5966.16	-1.26455	8.98442e-07	0.000458129	RRAD	protein_coding	RRAD, Ras related glycolysis inhibitor and calcium channel regulator [Source:HGNC Symbol;Acc:HGNC:10446]
ENSG00000167608	186.165	214.889	193.056	390.184	406.861	416.475	198.037	404.507	-1.03157	9.99099e-07	0.000495303	TMC4	protein_coding	transmembrane channel like 4 [Source:HGNC Symbol;Acc:HGNC:22998]
ENSG00000109956	304.925	276.286	204.525	715.521	579.135	491.815	261.912	595.49	-1.18457	1.17632e-06	0.000552469	B3GAT1	protein_coding	beta-1,3-glucuronyltransferase 1 [Source:HGNC Symbol;Acc:HGNC:921]
ENSG00000128610	35.3071	13.6438	18.1587	132.992	155.169	54.2443	22.3699	114.135	-2.34203	1.40961e-06	0.000645059	FEZF1	protein_coding	FEZ family zinc finger 1 [Source:HGNC Symbol;Acc:HGNC:22788]
ENSG00000170381	87.7329	82.9996	88.8822	242.903	246.805	162.733	86.5382	217.48	-1.32295	2.6408e-06	0.00109606	SEMA3E	protein_coding	semaphorin 3E [Source:HGNC Symbol;Acc:HGNC:10727]
ENSG00000198691	16.0487	19.3287	20.0702	95.6226	73.3083	51.8334	18.4825	73.5881	-1.98376	6.63046e-06	0.00257248	ABCA4	protein_coding	ATP binding cassette subfamily A member 4 [Source:HGNC Symbol;Acc:HGNC:34]
ENSG00000138722	48.1461	104.602	155.783	290.165	277.35	368.861	102.844	312.125	-1.60065	6.96556e-06	0.00264498	MMRN1	protein_coding	multimerin 1 [Source:HGNC Symbol;Acc:HGNC:7178]
ENSG00000134438	18.1885	7.95886	0	83.5324	86.7481	41.5873	8.7158	70.6226	-3.02872	9.38941e-06	0.0034911	RAX	protein_coding	retina and anterior neural fold homeobox [Source:HGNC Symbol;Acc:HGNC:18662]
ENSG00000100290	89.8727	54.5751	41.0961	196.741	186.936	142.843	61.8479	175.507	-1.50386	1.08608e-05	0.00395576	BIK	protein_coding	BCL2 interacting killer [Source:HGNC Symbol;Acc:HGNC:1051]
ENSG00000182492	239.661	179.643	345.971	597.916	486.278	637.672	255.092	573.955	-1.16899	1.17467e-05	0.00411064	BGN	protein_coding	biglycan [Source:HGNC Symbol;Acc:HGNC:1044]
ENSG00000156049	34.2372	30.6985	40.1403	125.299	96.5226	85.5854	35.0253	102.469	-1.54085	1.54311e-05	0.00509998	GNA14	protein_coding	G protein subunit alpha 14 [Source:HGNC Symbol;Acc:HGNC:4382]
ENSG00000131037	48.1461	56.849	57.3433	157.173	116.071	132.597	54.1128	135.28	-1.32185	1.76502e-05	0.00552639	EPS8L1	protein_coding	EPS8 like 1 [Source:HGNC Symbol;Acc:HGNC:21295]
ENSG00000142273	66.3346	71.6298	62.1219	141.785	162.5	155.5	66.6954	153.262	-1.20186	1.97957e-05	0.00609128	CBLC	protein_coding	Cbl proto-oncogene C [Source:HGNC Symbol;Acc:HGNC:15961]
ENSG00000173209	1074.19	1184.73	1457.48	2625.77	3319.64	1764.75	1238.8	2570.05	-1.05184	2.15823e-05	0.00631441	AHSA2P	transcribed_unitary_pseudogene	activator of HSP90 ATPase homolog 2, pseudogene [Source:HGNC Symbol;Acc:HGNC:20437]
ENSG00000125285	4.27965	6.82188	2.86717	39.568	40.3196	23.5059	4.65623	34.4645	-2.89512	2.27498e-05	0.006344	SOX21	protein_coding	SRY-box 21 [Source:HGNC Symbol;Acc:HGNC:11197]
ENSG00000176435	73.824	48.8902	84.1036	134.091	166.165	288.7	68.9392	196.319	-1.51374	2.36612e-05	0.00649663	CLEC14A	protein_coding	C-type lectin domain containing 14A [Source:HGNC Symbol;Acc:HGNC:19832]
ENSG00000198719	211.843	143.26	297.23	533.069	469.173	455.049	217.444	485.764	-1.15652	2.43732e-05	0.00659074	DLL1	protein_coding	delta like canonical Notch ligand 1 [Source:HGNC Symbol;Acc:HGNC:2908]
ENSG00000267313	95.2223	106.876	95.5722	247.3	304.229	160.322	99.2236	237.284	-1.25193	2.77046e-05	0.00716586	KC6	lincRNA	keratoconus gene 6 [Source:NCBI gene;Acc:641516]
ENSG00000249751	7.48939	9.09584	8.6015	48.3609	30.5451	45.8063	8.39558	41.5707	-2.31381	3.74264e-05	0.00916849	ECSCR	protein_coding	endothelial cell surface expressed chemotaxis and apoptosis regulator [Source:HGNC Symbol;Acc:HGNC:35454]
ENSG00000125850	102.712	98.9173	118.51	249.498	207.707	206.128	106.713	221.111	-1.04808	3.83248e-05	0.00916849	OVOL2	protein_coding	ovo like zinc finger 2 [Source:HGNC Symbol;Acc:HGNC:15804]
ENSG00000167772	110.201	97.7803	117.554	231.912	194.267	247.113	108.512	224.431	-1.05023	3.83995e-05	0.00916849	ANGPTL4	protein_coding	angiopoietin like 4 [Source:HGNC Symbol;Acc:HGNC:16039]
ENSG00000148926	113.411	84.1366	86.9707	192.344	219.925	190.458	94.8394	200.909	-1.08132	5.14878e-05	0.0109358	ADM	protein_coding	adrenomedullin [Source:HGNC Symbol;Acc:HGNC:259]
ENSG00000138670	127.32	136.438	206.436	279.174	306.673	398.394	156.731	328.08	-1.06652	0.000107537	0.0191921	RASGEF1B	protein_coding	RasGEF domain family member 1B [Source:HGNC Symbol;Acc:HGNC:24881]
ENSG00000127920	554.215	495.724	853.46	1022.17	1115.51	2122.76	634.466	1420.15	-1.16322	0.000120373	0.0205292	GNG11	protein_coding	G protein subunit gamma 11 [Source:HGNC Symbol;Acc:HGNC:4403]
ENSG00000162148	41.7266	20.4657	32.4946	65.9466	111.184	95.8315	31.5623	90.9875	-1.5244	0.000160182	0.0236076	PPP1R32	protein_coding	protein phosphatase 1 regulatory subunit 32 [Source:HGNC Symbol;Acc:HGNC:28869]
ENSG00000186994	92.0125	76.1777	90.7936	140.686	183.271	239.88	86.3279	187.946	-1.12727	0.000161396	0.0236076	KANK3	protein_coding	KN motif and ankyrin repeat domains 3 [Source:HGNC Symbol;Acc:HGNC:24796]
ENSG00000028137	88.8028	102.328	82.1921	200.038	208.929	154.295	91.1077	187.754	-1.03978	0.000162702	0.0236076	TNFRSF1B	protein_coding	TNF receptor superfamily member 1B [Source:HGNC Symbol;Acc:HGNC:11917]
ENSG00000166407	31.0275	5.6849	16.2473	75.8386	57.4248	71.723	17.6532	68.3288	-1.95	0.000177651	0.0242025	LMO1	protein_coding	LIM domain only 1 [Source:HGNC Symbol;Acc:HGNC:6641]
ENSG00000049540	46.0063	29.5615	48.7418	96.7217	100.188	107.886	41.4365	101.599	-1.29111	0.000200467	0.027104	ELN	protein_coding	elastin [Source:HGNC Symbol;Acc:HGNC:3327]
ENSG00000170703	10.6991	7.95886	0.955722	50.5591	46.4286	22.3004	6.53791	39.7627	-2.61437	0.000202421	0.0271625	TTLL6	protein_coding	tubulin tyrosine ligase like 6 [Source:HGNC Symbol;Acc:HGNC:26664]
ENSG00000165269	50.2859	31.8355	41.0961	102.217	85.5263	115.118	41.0725	100.954	-1.30093	0.000210738	0.0277645	AQP7	protein_coding	aquaporin 7 [Source:HGNC Symbol;Acc:HGNC:640]
ENSG00000225783	63.1249	40.9313	30.5831	169.263	294.455	46.409	44.8798	170.042	-1.91639	0.000211575	0.0277645	MIAT	lincRNA	myocardial infarction associated transcript [Source:HGNC Symbol;Acc:HGNC:33425]
ENSG00000164736	46.0063	32.9724	67.8563	106.614	119.737	138.022	48.945	121.457	-1.30789	0.000213759	0.0278464	SOX17	protein_coding	SRY-box 17 [Source:HGNC Symbol;Acc:HGNC:18122]
ENSG00000188747	149.788	129.616	151.004	265.985	377.538	221.196	143.469	288.239	-1.00074	0.000237833	0.0299442	NOXA1	protein_coding	NADPH oxidase activator 1 [Source:HGNC Symbol;Acc:HGNC:10668]
ENSG00000133574	26.7478	31.8355	47.7861	95.6226	75.7519	107.886	35.4565	93.0868	-1.39253	0.000238251	0.0299442	GIMAP4	protein_coding	GTPase, IMAP family member 4 [Source:HGNC Symbol;Acc:HGNC:21872]
ENSG00000116711	21.3983	12.5068	17.203	57.1537	58.6466	47.0117	17.036	54.2707	-1.66328	0.000296356	0.0350269	PLA2G4A	protein_coding	phospholipase A2 group IVA [Source:HGNC Symbol;Acc:HGNC:9035]
ENSG00000110375	20.3284	17.0547	9.55722	81.3342	59.8684	32.5466	15.6468	57.9164	-1.88421	0.000329897	0.0377415	UPK2	protein_coding	uroplakin 2 [Source:HGNC Symbol;Acc:HGNC:12579]
ENSG00000101331	60.9851	43.2053	46.8304	109.911	131.955	99.4478	50.3402	113.771	-1.17128	0.000359508	0.0401009	CCM2L	protein_coding	CCM2 like scaffold protein [Source:HGNC Symbol;Acc:HGNC:16153]
ENSG00000164434	29.9576	35.2464	8.6015	123.1	112.406	40.3818	24.6018	91.9627	-1.90293	0.000419666	0.0448346	FABP7	protein_coding	fatty acid binding protein 7 [Source:HGNC Symbol;Acc:HGNC:3562]
ENSG00000043355	123.04	76.1777	33.4503	366.004	320.113	86.1881	77.556	257.435	-1.7291	0.000420178	0.0448346	ZIC2	protein_coding	Zic family member 2 [Source:HGNC Symbol;Acc:HGNC:12873]
ENSG00000180044	110.201	73.9037	66.9006	191.245	208.929	139.227	83.6685	179.8	-1.09945	0.000422043	0.0448346	C3orf80	protein_coding	chromosome 3 open reading frame 80 [Source:HGNC Symbol;Acc:HGNC:40048]
ENSG00000159674	49.216	51.1641	100.351	108.812	147.838	285.084	66.9103	180.578	-1.4353	0.000463474	0.0472664	SPON2	protein_coding	spondin 2 [Source:HGNC Symbol;Acc:HGNC:11253]
ENSG00000146070	6.41948	4.54792	9.55722	32.9733	25.6579	36.1628	6.84154	31.598	-2.20022	0.000472963	0.04796	PLA2G7	protein_coding	phospholipase A2 group VII [Source:HGNC Symbol;Acc:HGNC:9040]
ENSG00000171189	402.287	281.971	403.315	37.3698	41.5414	51.2307	362.524	43.3806	3.04736	7.92854e-27	1.41501e-22	GRIK1	protein_coding	glutamate ionotropic receptor kainate type subunit 1 [Source:HGNC Symbol;Acc:HGNC:4579]
ENSG00000165973	259.989	153.492	202.613	14.2884	25.6579	20.4923	205.365	20.1462	3.35402	1.05619e-20	9.42494e-17	NELL1	protein_coding	neural EGFL like 1 [Source:HGNC Symbol;Acc:HGNC:7750]
ENSG00000149256	9709.46	9934.94	6864	3043.44	3234.12	1731.6	8836.13	2669.72	1.72745	1.49793e-11	6.15091e-08	TENM4	protein_coding	teneurin transmembrane protein 4 [Source:HGNC Symbol;Acc:HGNC:29945]
ENSG00000206384	440.804	352.464	659.448	96.7217	152.726	141.035	484.239	130.161	1.89514	8.21668e-11	2.0949e-07	COL6A6	protein_coding	collagen type VI alpha 6 chain [Source:HGNC Symbol;Acc:HGNC:27023]
ENSG00000130164	2520.72	2801.52	3180.64	871.595	945.677	1369.37	2834.29	1062.21	1.41398	1.59742e-10	3.56365e-07	LDLR	protein_coding	low density lipoprotein receptor [Source:HGNC Symbol;Acc:HGNC:6547]
ENSG00000187955	2010.37	1796.43	1701.19	828.729	906.579	697.34	1835.99	810.883	1.18083	5.2333e-10	1.03776e-06	COL14A1	protein_coding	collagen type XIV alpha 1 chain [Source:HGNC Symbol;Acc:HGNC:2191]
ENSG00000146197	2597.75	2681	2360.63	1244.19	1237.69	955.905	2546.46	1145.93	1.1534	9.1223e-10	1.62806e-06	SCUBE3	protein_coding	signal peptide, CUB domain and EGF like domain containing 3 [Source:HGNC Symbol;Acc:HGNC:13655]
ENSG00000041982	21543.8	20902.3	14775.5	8207.06	8029.7	4949.49	19073.8	7062.08	1.43368	2.4301e-09	3.61417e-06	TNC	protein_coding	tenascin C [Source:HGNC Symbol;Acc:HGNC:5318]
ENSG00000198768	236.451	234.218	366.042	104.415	76.9737	93.4207	278.903	91.6033	1.60533	1.79084e-08	2.28293e-05	APCDD1L	protein_coding	APC down-regulated 1 like [Source:HGNC Symbol;Acc:HGNC:26892]
ENSG00000079308	1089.17	1293.88	1154.51	596.817	585.244	573.181	1179.19	585.081	1.01129	2.11412e-08	2.36223e-05	TNS1	protein_coding	tensin 1 [Source:HGNC Symbol;Acc:HGNC:11973]
ENSG00000188505	932.964	762.914	1363.82	309.949	361.654	463.487	1019.9	378.363	1.42811	4.44416e-08	4.40638e-05	NCCRP1	protein_coding	non-specific cytotoxic cell receptor protein 1 homolog (zebrafish) [Source:HGNC Symbol;Acc:HGNC:33739]
ENSG00000189056	10166.3	10332.9	7856.04	3765.55	4667.29	2178.21	9451.74	3537.02	1.41865	6.59154e-08	5.60187e-05	RELN	protein_coding	reelin [Source:HGNC Symbol;Acc:HGNC:9957]
ENSG00000169218	132.669	75.0407	107.041	28.5769	25.6579	13.8624	104.917	22.6991	2.24358	8.0282e-08	6.51269e-05	RSPO1	protein_coding	R-spondin 1 [Source:HGNC Symbol;Acc:HGNC:21679]
ENSG00000152192	147.648	113.698	364.13	29.676	59.8684	44.6008	208.492	44.7151	2.22627	2.98653e-07	0.000213203	POU4F1	protein_coding	POU class 4 homeobox 1 [Source:HGNC Symbol;Acc:HGNC:9218]
ENSG00000164588	451.503	578.723	654.67	236.309	241.917	281.467	561.632	253.231	1.14649	4.32332e-07	0.000264888	HCN1	protein_coding	hyperpolarization activated cyclic nucleotide gated potassium channel 1 [Source:HGNC Symbol;Acc:HGNC:4845]
ENSG00000076356	7226.19	7253.94	6395.69	3469.89	3954.98	2381.93	6958.61	3268.93	1.09066	4.45265e-07	0.000264888	PLXNA2	protein_coding	plexin A2 [Source:HGNC Symbol;Acc:HGNC:9100]
ENSG00000138795	1129.83	1152.9	1731.77	600.114	564.474	674.437	1338.17	613.008	1.12543	5.56717e-07	0.000307511	LEF1	protein_coding	lymphoid enhancer binding factor 1 [Source:HGNC Symbol;Acc:HGNC:6551]
ENSG00000121039	1432.61	1295.02	928.006	574.835	636.56	566.551	1218.55	592.649	1.04028	1.51711e-06	0.000666746	RDH10	protein_coding	retinol dehydrogenase 10 [Source:HGNC Symbol;Acc:HGNC:19975]
ENSG00000100078	43.8664	56.849	65.9448	10.9911	10.9962	16.2733	55.5534	12.7535	2.09345	1.41285e-05	0.00484906	PLA2G3	protein_coding	phospholipase A2 group III [Source:HGNC Symbol;Acc:HGNC:17934]
ENSG00000156113	178.676	198.972	462.57	101.118	76.9737	104.872	280.072	94.3214	1.56785	1.68729e-05	0.00537735	KCNMA1	protein_coding	potassium calcium-activated channel subfamily M alpha 1 [Source:HGNC Symbol;Acc:HGNC:6284]
ENSG00000179242	494.3	338.82	441.544	230.813	213.816	133.803	424.888	192.811	1.14801	2.53496e-05	0.00675245	CDH4	protein_coding	cadherin 4 [Source:HGNC Symbol;Acc:HGNC:1763]
ENSG00000136099	399.078	280.834	904.113	143.983	191.823	221.196	528.008	185.668	1.5065	4.19552e-05	0.00972434	PCDH8	protein_coding	protocadherin 8 [Source:HGNC Symbol;Acc:HGNC:8660]
ENSG00000151067	4224.02	4936.77	2834.67	2161.95	2286	1515.22	3998.49	1987.72	1.00896	4.26018e-05	0.00974763	CACNA1C	protein_coding	calcium voltage-gated channel subunit alpha1 C [Source:HGNC Symbol;Acc:HGNC:1390]
ENSG00000162951	2114.15	1822.58	3564.84	1137.58	1246.24	1307.29	2500.52	1230.37	1.02317	5.20841e-05	0.0109358	LRRTM1	protein_coding	leucine rich repeat transmembrane neuronal 1 [Source:HGNC Symbol;Acc:HGNC:19408]
ENSG00000134369	13724.8	16203.1	8615.84	6724.36	7209.87	3974.9	12847.9	5969.71	1.10605	5.7285e-05	0.0116178	NAV1	protein_coding	neuron navigator 1 [Source:HGNC Symbol;Acc:HGNC:15989]
ENSG00000118526	217.192	205.793	189.233	106.614	108.741	81.9691	204.073	99.1078	1.05106	6.40159e-05	0.0126944	TCF21	protein_coding	transcription factor 21 [Source:HGNC Symbol;Acc:HGNC:11632]
ENSG00000245598	199.004	179.643	238.931	116.506	89.1917	90.4071	205.859	98.7015	1.06465	8.25057e-05	0.0158331	DACT3-AS1	antisense	DACT3 antisense RNA 1 [Source:HGNC Symbol;Acc:HGNC:44120]
ENSG00000184911	35.3071	47.7532	10.5129	5.49555	3.66541	1.20543	31.1911	3.45546	3.25854	8.78003e-05	0.0166699	DMRTC1B	protein_coding	DMRT like family C1B [Source:HGNC Symbol;Acc:HGNC:31686]
ENSG00000136367	616.27	560.531	461.614	315.445	306.673	165.144	546.138	262.42	1.06393	0.000115012	0.0203231	ZFHX2	protein_coding	zinc finger homeobox 2 [Source:HGNC Symbol;Acc:HGNC:20152]
ENSG00000134115	39.5868	38.6573	85.0593	12.0902	7.33083	17.4787	54.4345	12.2999	2.10881	0.000123098	0.0205321	CNTN6	protein_coding	contactin 6 [Source:HGNC Symbol;Acc:HGNC:2176]
ENSG00000177822	125.18	164.862	116.598	67.0457	63.5338	41.5873	135.547	57.389	1.25445	0.000144321	0.0232004	AC098864.1	antisense	uncharacterized LOC90768 [Source:NCBI gene;Acc:90768]
ENSG00000277586	1183.32	1147.21	1661.05	513.285	516.823	926.372	1330.53	652.16	1.02569	0.000146172	0.0232004	NEFL	protein_coding	neurofilament light [Source:HGNC Symbol;Acc:HGNC:7739]
ENSG00000146013	43.8664	47.7532	46.8304	16.4867	12.218	9.04071	46.15	12.5818	1.90316	0.000146896	0.0232004	GFRA3	protein_coding	GDNF family receptor alpha 3 [Source:HGNC Symbol;Acc:HGNC:4245]
ENSG00000155657	89842.8	93556.4	32816.6	28791.2	39841.8	19783.5	72071.9	29472.2	1.29012	0.000155655	0.0236076	TTN	protein_coding	titin [Source:HGNC Symbol;Acc:HGNC:12403]
ENSG00000112837	537.096	710.613	2026.13	139.587	194.267	275.44	1091.28	203.098	2.42451	0.00016465	0.0236575	TBX18	protein_coding	T-box 18 [Source:HGNC Symbol;Acc:HGNC:11595]
ENSG00000115461	1388.75	1449.65	2800.27	965.019	850.376	978.808	1879.55	931.401	1.01291	0.000172756	0.0239193	IGFBP5	protein_coding	insulin like growth factor binding protein 5 [Source:HGNC Symbol;Acc:HGNC:5474]
ENSG00000269821	283.527	615.106	188.277	71.4422	171.053	133.2	362.304	125.232	1.53182	0.000172891	0.0239193	KCNQ1OT1	antisense	KCNQ1 opposite strand/antisense transcript 1 [Source:HGNC Symbol;Acc:HGNC:6295]
ENSG00000079931	357.351	326.313	982.482	158.272	160.056	295.33	555.382	204.553	1.43675	0.000254685	0.031565	MOXD1	protein_coding	monooxygenase DBH like 1 [Source:HGNC Symbol;Acc:HGNC:21063]
ENSG00000285958	185.095	145.534	294.362	51.6582	58.6466	122.954	208.33	77.7528	1.40551	0.000260136	0.0320182	AC073174.2	lincRNA	novel transcript
ENSG00000172020	218.262	147.807	354.573	71.4422	51.3158	139.227	240.214	87.3283	1.44525	0.000307585	0.0356459	GAP43	protein_coding	growth associated protein 43 [Source:HGNC Symbol;Acc:HGNC:4140]
ENSG00000213212	51.3558	89.8215	63.0777	14.2884	34.2105	18.6841	68.085	22.3944	1.62171	0.000449481	0.0466389	NCLP1	processed_pseudogene	nucleolin pseudogene 1 [Source:HGNC Symbol;Acc:HGNC:35472]
ENSG00000067715	193.654	186.465	379.422	108.812	107.519	131.392	253.18	115.907	1.12501	0.000456686	0.0470893	SYT1	protein_coding	synaptotagmin 1 [Source:HGNC Symbol;Acc:HGNC:11509]
