# Supplementary material for: Embryotoxicity and mixture effects of legacy PFAS in a human iPSC-based 3D model
Source: Cell Biol Toxicol. 2026 Jan 19;42(1):24. doi: 10.1007/s10565-026-10137-8 (PMC12847077; doi:10.1007/s10565-026-10137-8)
Supplement: Supplementary file 3 — (XLSX 89.8 KB) [file 10565_2026_10137_MOESM3_ESM.xlsx]

## Sheet: Information
Embryotoxicity and mixture effects of legacy PFAS in a human iPSC-based 3D model
Cell Biology and Toxicology
Andreas Frederik Treschow1, Elisa Martiny1, Claudia Torero Gutierrez1, Agnieszka Anna Niklas1, Martin Scholze2, Anne Marie Vinggaard1, *, Maria João Valente1
1National Food Institute, Technical University of Denmark, DK-2800 Kgs. Lyngby, Denmark.
2Centre for Pollution Research and Policy, College of Health, Medicine and Life Sciences, Brunel University London, Kingston Lane, Uxbridge, UB8 3PH, UK.
*Corresponding author. Email: annv@food.dtu.dk.

## Sheet: GO_PFNA
Category	GOID	Description	GeneRatio	BgRatio	pvalue	padj	geneID	geneName	Group
BP	GO:0006090	pyruvate metabolic process	18/734	131/15494	4.54563e-05	0.00883193	ENSG00000140105/ENSG00000106105/ENSG00000110619/ENSG00000134684/ENSG00000090861/ENSG00000031698/ENSG00000166986/ENSG00000196305/ENSG00000113407/ENSG00000115866/ENSG00000113643/ENSG00000112855/ENSG00000136628	WARS/GARS/CARS/YARS/AARS/SARS/MARS/IARS/TARS/DARS/RARS/HARS2/EPRS	1
BP	GO:0031668	cellular response to extracellular stimulus	24/734	232/15494	0.000278172	0.0266875	ENSG00000100889/ENSG00000162772/ENSG00000004799/ENSG00000110090/ENSG00000114268/ENSG00000128272/ENSG00000074800/ENSG00000141959/ENSG00000173064/ENSG00000111669/ENSG00000108479/ENSG00000126368/ENSG00000109819/ENSG00000197594/ENSG00000169047/ENSG00000115840/ENSG00000186951/ENSG00000141753/ENSG00000148803/ENSG00000102144/ENSG00000159399/ENSG00000137700/ENSG00000159346	PCK2/ATF3/PDK4/CPT1A/PFKFB4/ATF4/ENO1/PFKL/HECTD4/TPI1/GALK1/NR1D1/PPARGC1A/ENPP1/IRS1/SLC25A12/PPARA/IGFBP4/FUOM/PGK1/HK2/SLC37A4/ADIPOR1	2
BP	GO:0006091	generation of precursor metabolites and energy	44/734	485/15494	2.77018e-05	0.00651131	ENSG00000151012/ENSG00000196517/ENSG00000139514/ENSG00000103257/ENSG00000115902/ENSG00000105281/ENSG00000149150/ENSG00000168003/ENSG00000141526/ENSG00000111371/ENSG00000165349/ENSG00000188338/ENSG00000110090/ENSG00000163817/ENSG00000143867/ENSG00000079215/ENSG00000103042/ENSG00000089057/ENSG00000118596/ENSG00000115840	SLC7A11/SLC6A9/SLC7A1/SLC7A5/SLC1A4/SLC1A5/SLC43A1/SLC3A2/SLC16A3/SLC38A1/SLC7A3/SLC38A3/CPT1A/SLC6A20/OSR1/SLC1A3/SLC38A7/SLC23A2/SLC16A7/SLC25A12	2
BP	GO:0009991	response to extracellular stimulus	39/734	464/15494	0.00037991	0.0324006	ENSG00000130766/ENSG00000172216/ENSG00000165731/ENSG00000084636/ENSG00000004799/ENSG00000110090/ENSG00000108821/ENSG00000105409/ENSG00000151632/ENSG00000143867/ENSG00000041982/ENSG00000110195/ENSG00000188186/ENSG00000109819/ENSG00000186010/ENSG00000148516/ENSG00000247596/ENSG00000107864/ENSG00000204262/ENSG00000164692/ENSG00000088992/ENSG00000113742	SESN2/CEBPB/RET/COL16A1/PDK4/CPT1A/COL1A1/ATP1A3/AKR1C2/OSR1/TNC/FOLR1/LAMTOR4/PPARGC1A/NDUFA13/ZEB1/TWF2/CPEB3/COL5A2/COL1A2/TESC/CPEB4	2
BP	GO:0006418	tRNA aminoacylation for protein translation	13/734	49/15494	2.93831e-07	0.000187882	ENSG00000143947/ENSG00000008988/ENSG00000149273/ENSG00000100393/ENSG00000137154/ENSG00000122026/ENSG00000171858/ENSG00000112306/ENSG00000142541/ENSG00000163682/ENSG00000164587/ENSG00000148303/ENSG00000138795/ENSG00000116251/ENSG00000126883/ENSG00000145425/ENSG00000063177/ENSG00000130255/ENSG00000105372/ENSG00000109475/ENSG00000170889/ENSG00000196313/ENSG00000110700/ENSG00000111581	RPS27A/RPS20/RPS3/EP300/RPS6/RPL21/RPS21/RPS12/RPL13A/RPL9/RPS14/RPL7A/LEF1/RPL22/NUP214/RPS3A/RPL18/RPL36/RPS19/RPL34/RPS9/POM121/RPS13/NUP107	3
BP	GO:0043038	amino acid activation	13/734	53/15494	7.89928e-07	0.000247564	ENSG00000101255/ENSG00000182199/ENSG00000135069/ENSG00000070669/ENSG00000092621/ENSG00000060982/ENSG00000166123/ENSG00000134333/ENSG00000168209/ENSG00000166183/ENSG00000160200/ENSG00000183010/ENSG00000120254/ENSG00000004799/ENSG00000130287/ENSG00000114268/ENSG00000140465/ENSG00000074800/ENSG00000079215/ENSG00000141959/ENSG00000111669/ENSG00000108479/ENSG00000117707/ENSG00000126368/ENSG00000126883…	TRIB3/SHMT2/PSAT1/ASNS/PHGDH/BCAT1/GPT2/LDHA/DDIT4/ASPG/CBS/PYCR1/MTHFD1L/PDK4/NCAN/PFKFB4/CYP1A1/ENO1/SLC1A3/PFKL/TPI1/GALK1/PROX1/NR1D1/NUP214/PPARGC1A/BGN/PPARA/POM121/NCOR1/PGK1/HK2/EGF/NUP107/ADIPOR1	3
BP	GO:0043039	tRNA aminoacylation	13/734	52/15494	6.22902e-07	0.000225251	ENSG00000169136/ENSG00000090861/ENSG00000183873/ENSG00000173673/ENSG00000162761/ENSG00000117707/ENSG00000114315/ENSG00000171791/ENSG00000198719/ENSG00000138795/ENSG00000109819/ENSG00000102924/ENSG00000184524/ENSG00000164405/ENSG00000066032/ENSG00000138798/ENSG00000198121	ATF5/AARS/SCN5A/HES3/LMX1A/PROX1/HES1/BCL2/DLL1/LEF1/PPARGC1A/CBLN1/CEND1/UQCRQ/CTNNA2/EGF/LPAR1	3
BP	GO:0000184	nuclear-transcribed mRNA catabolic process, nonsense-mediated decay	21/734	121/15494	2.22648e-07	0.000174445	ENSG00000143947/ENSG00000008988/ENSG00000149273/ENSG00000137154/ENSG00000122026/ENSG00000171858/ENSG00000112306/ENSG00000142541/ENSG00000163682/ENSG00000164587/ENSG00000148303/ENSG00000116251/ENSG00000145425/ENSG00000063177/ENSG00000130255/ENSG00000105372/ENSG00000132432/ENSG00000109475/ENSG00000170889/ENSG00000110700/ENSG00000198626	RPS27A/RPS20/RPS3/RPS6/RPL21/RPS21/RPS12/RPL13A/RPL9/RPS14/RPL7A/RPL22/RPS3A/RPL18/RPL36/RPS19/SEC61G/RPL34/RPS9/RPS13/RYR2	3
BP	GO:0000956	nuclear-transcribed mRNA catabolic process	28/734	208/15494	5.91626e-07	0.000225251	ENSG00000143947/ENSG00000008988/ENSG00000149273/ENSG00000137154/ENSG00000122026/ENSG00000171858/ENSG00000112306/ENSG00000142541/ENSG00000163682/ENSG00000164587/ENSG00000148303/ENSG00000116251/ENSG00000145425/ENSG00000063177/ENSG00000130255/ENSG00000105372/ENSG00000109475/ENSG00000170889/ENSG00000110700	RPS27A/RPS20/RPS3/RPS6/RPL21/RPS21/RPS12/RPL13A/RPL9/RPS14/RPL7A/RPL22/RPS3A/RPL18/RPL36/RPS19/RPL34/RPS9/RPS13	3
BP	GO:0006401	RNA catabolic process	33/734	375/15494	0.000472454	0.0338342	ENSG00000140105/ENSG00000106105/ENSG00000110619/ENSG00000134684/ENSG00000090861/ENSG00000031698/ENSG00000166986/ENSG00000196305/ENSG00000113407/ENSG00000115866/ENSG00000113643/ENSG00000112855/ENSG00000136628	WARS/GARS/CARS/YARS/AARS/SARS/MARS/IARS/TARS/DARS/RARS/HARS2/EPRS	3
BP	GO:0006402	mRNA catabolic process	31/734	342/15494	0.000420864	0.0328016	ENSG00000143947/ENSG00000008988/ENSG00000149273/ENSG00000137154/ENSG00000122026/ENSG00000171858/ENSG00000112306/ENSG00000142541/ENSG00000163682/ENSG00000164587/ENSG00000148303/ENSG00000116251/ENSG00000145425/ENSG00000063177/ENSG00000130255/ENSG00000105372/ENSG00000132432/ENSG00000109475/ENSG00000170889/ENSG00000110700/ENSG00000198626	RPS27A/RPS20/RPS3/RPS6/RPL21/RPS21/RPS12/RPL13A/RPL9/RPS14/RPL7A/RPL22/RPS3A/RPL18/RPL36/RPS19/SEC61G/RPL34/RPS9/RPS13/RYR2	3
BP	GO:0006413	translational initiation	25/734	192/15494	4.3337e-06	0.00113182	ENSG00000140105/ENSG00000106105/ENSG00000110619/ENSG00000134684/ENSG00000090861/ENSG00000031698/ENSG00000166986/ENSG00000196305/ENSG00000113407/ENSG00000115866/ENSG00000113643/ENSG00000112855/ENSG00000136628	WARS/GARS/CARS/YARS/AARS/SARS/MARS/IARS/TARS/DARS/RARS/HARS2/EPRS	3
BP	GO:0002181	cytoplasmic translation	12/734	87/15494	0.000791121	0.0437536	ENSG00000143947/ENSG00000008988/ENSG00000149273/ENSG00000137154/ENSG00000122026/ENSG00000171858/ENSG00000112306/ENSG00000142541/ENSG00000163682/ENSG00000164587/ENSG00000148303/ENSG00000116251/ENSG00000145425/ENSG00000063177/ENSG00000130255/ENSG00000105372/ENSG00000109475/ENSG00000170889/ENSG00000110700	RPS27A/RPS20/RPS3/RPS6/RPL21/RPS21/RPS12/RPL13A/RPL9/RPS14/RPL7A/RPL22/RPS3A/RPL18/RPL36/RPS19/RPL34/RPS9/RPS13	3
BP	GO:0009135	purine nucleoside diphosphate metabolic process	15/734	120/15494	0.000542829	0.0369832	ENSG00000151012/ENSG00000196517/ENSG00000139514/ENSG00000103257/ENSG00000115902/ENSG00000105281/ENSG00000149150/ENSG00000168003/ENSG00000111371/ENSG00000165349/ENSG00000188338/ENSG00000163817/ENSG00000143867/ENSG00000079215/ENSG00000103042/ENSG00000131626/ENSG00000115840/ENSG00000196712	SLC7A11/SLC6A9/SLC7A1/SLC7A5/SLC1A4/SLC1A5/SLC43A1/SLC3A2/SLC38A1/SLC7A3/SLC38A3/SLC6A20/OSR1/SLC1A3/SLC38A7/PPFIA1/SLC25A12/NF1	3
BP	GO:0009166	nucleotide catabolic process	20/734	163/15494	9.02014e-05	0.0124717	ENSG00000134333/ENSG00000168209/ENSG00000006695/ENSG00000164919/ENSG00000198888/ENSG00000205542/ENSG00000106268/ENSG00000114268/ENSG00000212907/ENSG00000074800/ENSG00000198786/ENSG00000141959/ENSG00000111669/ENSG00000108479/ENSG00000204922/ENSG00000126883/ENSG00000109819/ENSG00000186010/ENSG00000197594/ENSG00000147684/ENSG00000165264/ENSG00000151366/ENSG00000198763/ENSG00000186951/ENSG00000196313…	LDHA/DDIT4/COX10/COX6C/MT-ND1/TMSB4X/NUDT1/PFKFB4/MT-ND4L/ENO1/MT-ND5/PFKL/TPI1/GALK1/UQCC3/NUP214/PPARGC1A/NDUFA13/ENPP1/NDUFB9/NDUFB6/NDUFC2/MT-ND2/PPARA/POM121/NCOR1/UQCRQ/PGK1/HK2/NUP107/RAN	3
BP	GO:0009179	purine ribonucleoside diphosphate metabolic process	15/734	120/15494	0.000542829	0.0369832	ENSG00000134333/ENSG00000168209/ENSG00000106268/ENSG00000114268/ENSG00000074800/ENSG00000141959/ENSG00000122824/ENSG00000111669/ENSG00000108479/ENSG00000126883/ENSG00000109819/ENSG00000112667/ENSG00000128951/ENSG00000186951/ENSG00000196313/ENSG00000141027/ENSG00000102144/ENSG00000159399/ENSG00000111581/ENSG00000165704	LDHA/DDIT4/NUDT1/PFKFB4/ENO1/PFKL/NUDT10/TPI1/GALK1/NUP214/PPARGC1A/DNPH1/DUT/PPARA/POM121/NCOR1/PGK1/HK2/NUP107/HPRT1	3
BP	GO:0009185	ribonucleoside diphosphate metabolic process	15/734	122/15494	0.000647418	0.0395261	ENSG00000134333/ENSG00000168209/ENSG00000114268/ENSG00000074800/ENSG00000141959/ENSG00000111669/ENSG00000108479/ENSG00000126883/ENSG00000109819/ENSG00000186951/ENSG00000196313/ENSG00000141027/ENSG00000102144/ENSG00000159399/ENSG00000111581	LDHA/DDIT4/PFKFB4/ENO1/PFKL/TPI1/GALK1/NUP214/PPARGC1A/PPARA/POM121/NCOR1/PGK1/HK2/NUP107	3
BP	GO:1901292	nucleoside phosphate catabolic process	21/734	169/15494	5.03402e-05	0.00883193	ENSG00000128965/ENSG00000101255/ENSG00000172216/ENSG00000175197/ENSG00000168209/ENSG00000176171/ENSG00000176046/ENSG00000149273/ENSG00000052795/ENSG00000100033/ENSG00000144331/ENSG00000100393/ENSG00000128272/ENSG00000142168/ENSG00000088808/ENSG00000074800/ENSG00000051108/ENSG00000171791/ENSG00000064393/ENSG00000186010/ENSG00000163349/ENSG00000113811/ENSG00000048028/ENSG00000161642/ENSG00000116062…	CHAC1/TRIB3/CEBPB/DDIT3/DDIT4/BNIP3/NUPR1/RPS3/FNIP2/PRODH/ZNF385B/EP300/ATF4/SOD1/PPP1R13B/ENO1/HERPUD1/BCL2/HIPK2/NDUFA13/HIPK1/SELENOK/USP28/ZNF385A/MSH6/ATM	3
BP	GO:0006096	glycolytic process	15/734	97/15494	4.86365e-05	0.00883193	ENSG00000151012/ENSG00000196517/ENSG00000139514/ENSG00000103257/ENSG00000115902/ENSG00000105281/ENSG00000149150/ENSG00000168003/ENSG00000111371/ENSG00000165349/ENSG00000188338/ENSG00000163817/ENSG00000143867/ENSG00000079215/ENSG00000103042/ENSG00000115840	SLC7A11/SLC6A9/SLC7A1/SLC7A5/SLC1A4/SLC1A5/SLC43A1/SLC3A2/SLC38A1/SLC7A3/SLC38A3/SLC6A20/OSR1/SLC1A3/SLC38A7/SLC25A12	3
BP	GO:0046031	ADP metabolic process	15/734	103/15494	9.86101e-05	0.0132447	ENSG00000155846/ENSG00000110090/ENSG00000109819/ENSG00000169047/ENSG00000186951	PPARGC1B/CPT1A/PPARGC1A/IRS1/PPARA	3
BP	GO:0014706	striated muscle tissue development	31/734	352/15494	0.000684495	0.0407318	ENSG00000134333/ENSG00000168209/ENSG00000006695/ENSG00000164919/ENSG00000198888/ENSG00000205542/ENSG00000114268/ENSG00000212907/ENSG00000074800/ENSG00000198786/ENSG00000141959/ENSG00000122824/ENSG00000111669/ENSG00000108479/ENSG00000204922/ENSG00000126883/ENSG00000109819/ENSG00000186010/ENSG00000197594/ENSG00000147684/ENSG00000165264/ENSG00000151366/ENSG00000198763/ENSG00000186951/ENSG00000196313…	LDHA/DDIT4/COX10/COX6C/MT-ND1/TMSB4X/PFKFB4/MT-ND4L/ENO1/MT-ND5/PFKL/NUDT10/TPI1/GALK1/UQCC3/NUP214/PPARGC1A/NDUFA13/ENPP1/NDUFB9/NDUFB6/NDUFC2/MT-ND2/PPARA/POM121/NCOR1/UQCRQ/PGK1/HK2/NUP107/HPRT1	4
BP	GO:0060537	muscle tissue development	33/734	368/15494	0.000337601	0.0305205	ENSG00000100889/ENSG00000162772/ENSG00000128272/ENSG00000074800/ENSG00000111669/ENSG00000126368/ENSG00000109819/ENSG00000115840/ENSG00000186951/ENSG00000102144/ENSG00000137700	PCK2/ATF3/ATF4/ENO1/TPI1/NR1D1/PPARGC1A/SLC25A12/PPARA/PGK1/SLC37A4	4
BP	GO:0060562	epithelial tube morphogenesis	28/734	307/15494	0.000712963	0.0408736	ENSG00000130766/ENSG00000172216/ENSG00000084636/ENSG00000108821/ENSG00000188186/ENSG00000148516/ENSG00000107864/ENSG00000204262/ENSG00000164692/ENSG00000113742	SESN2/CEBPB/COL16A1/COL1A1/LAMTOR4/ZEB1/CPEB3/COL5A2/COL1A2/CPEB4	4
BP	GO:0006006	glucose metabolic process	20/734	182/15494	0.000402036	0.0328016	ENSG00000143947/ENSG00000008988/ENSG00000149273/ENSG00000116698/ENSG00000137154/ENSG00000122026/ENSG00000171858/ENSG00000112306/ENSG00000142541/ENSG00000157106/ENSG00000163682/ENSG00000164587/ENSG00000148303/ENSG00000116251/ENSG00000145425/ENSG00000063177/ENSG00000130255/ENSG00000105372/ENSG00000109475/ENSG00000170889/ENSG00000110700	RPS27A/RPS20/RPS3/SMG7/RPS6/RPL21/RPS21/RPS12/RPL13A/SMG1/RPL9/RPS14/RPL7A/RPL22/RPS3A/RPL18/RPL36/RPS19/RPL34/RPS9/RPS13	5
BP	GO:0006094	gluconeogenesis	11/734	73/15494	0.000607939	0.0395261	ENSG00000151012/ENSG00000196517/ENSG00000139514/ENSG00000103257/ENSG00000115902/ENSG00000105281/ENSG00000149150/ENSG00000168003/ENSG00000141526/ENSG00000111371/ENSG00000165349/ENSG00000188338/ENSG00000110090/ENSG00000163817/ENSG00000143867/ENSG00000079215/ENSG00000103042/ENSG00000089057/ENSG00000118596/ENSG00000115840	SLC7A11/SLC6A9/SLC7A1/SLC7A5/SLC1A4/SLC1A5/SLC43A1/SLC3A2/SLC16A3/SLC38A1/SLC7A3/SLC38A3/CPT1A/SLC6A20/OSR1/SLC1A3/SLC38A7/SLC23A2/SLC16A7/SLC25A12	5
BP	GO:0019318	hexose metabolic process	23/734	223/15494	0.000385968	0.0324006	ENSG00000130766/ENSG00000070669/ENSG00000166986/ENSG00000084676/ENSG00000162772/ENSG00000004799/ENSG00000188338/ENSG00000147804/ENSG00000128272/ENSG00000108821/ENSG00000142168/ENSG00000041982/ENSG00000110195/ENSG00000171791/ENSG00000110395/ENSG00000125686/ENSG00000118972/ENSG00000135486/ENSG00000034713/ENSG00000166598/ENSG00000198198/ENSG00000113742	SESN2/ASNS/MARS/NCOA1/ATF3/PDK4/SLC38A3/SLC39A4/ATF4/COL1A1/SOD1/TNC/FOLR1/BCL2/CBL/MED1/FGF23/HNRNPA1/GABARAPL2/HSP90B1/SZT2/CPEB4	5
BP	GO:0019319	hexose biosynthetic process	11/734	76/15494	0.000860431	0.046493	ENSG00000130766/ENSG00000070669/ENSG00000166986/ENSG00000084676/ENSG00000162772/ENSG00000160200/ENSG00000004799/ENSG00000188338/ENSG00000106268/ENSG00000147804/ENSG00000128272/ENSG00000108821/ENSG00000142168/ENSG00000041982/ENSG00000110195/ENSG00000171791/ENSG00000110395/ENSG00000125686/ENSG00000118972/ENSG00000135486/ENSG00000034713/ENSG00000166598/ENSG00000198198/ENSG00000113742	SESN2/ASNS/MARS/NCOA1/ATF3/CBS/PDK4/SLC38A3/NUDT1/SLC39A4/ATF4/COL1A1/SOD1/TNC/FOLR1/BCL2/CBL/MED1/FGF23/HNRNPA1/GABARAPL2/HSP90B1/SZT2/CPEB4	5
BP	GO:0006364	rRNA processing	26/734	265/15494	0.000364033	0.032289	ENSG00000151012/ENSG00000139514/ENSG00000103257/ENSG00000105281/ENSG00000149150/ENSG00000168003/ENSG00000111371/ENSG00000165349/ENSG00000188338/ENSG00000079215/ENSG00000103042/ENSG00000115840	SLC7A11/SLC7A1/SLC7A5/SLC1A5/SLC43A1/SLC3A2/SLC38A1/SLC7A3/SLC38A3/SLC1A3/SLC38A7/SLC25A12	6
BP	GO:0022613	ribonucleoprotein complex biogenesis	41/734	469/15494	0.000117655	0.0145552	ENSG00000134333/ENSG00000168209/ENSG00000114268/ENSG00000074800/ENSG00000141959/ENSG00000111669/ENSG00000108479/ENSG00000126883/ENSG00000109819/ENSG00000186951/ENSG00000196313/ENSG00000141027/ENSG00000102144/ENSG00000159399/ENSG00000111581	LDHA/DDIT4/PFKFB4/ENO1/PFKL/TPI1/GALK1/NUP214/PPARGC1A/PPARA/POM121/NCOR1/PGK1/HK2/NUP107	6
BP	GO:0022900	electron transport chain	21/734	175/15494	8.39995e-05	0.0119661	ENSG00000112276/ENSG00000132429/ENSG00000162772/ENSG00000155657/ENSG00000176046/ENSG00000175206/ENSG00000149256/ENSG00000239474/ENSG00000100393/ENSG00000115641/ENSG00000143867/ENSG00000132510/ENSG00000117713/ENSG00000117707/ENSG00000154928/ENSG00000103034/ENSG00000116604/ENSG00000171791/ENSG00000198719/ENSG00000125686/ENSG00000138795/ENSG00000109819/ENSG00000215417/ENSG00000184937/ENSG00000118526…	BVES/POPDC3/ATF3/TTN/NUPR1/NPPA/TENM4/KLHL41/EP300/FHL2/OSR1/KDM6B/ARID1A/PROX1/EPHB1/NDRG4/MEF2D/BCL2/DLL1/MED1/LEF1/PPARGC1A/MIR17HG/WT1/TCF21/ARID2/CACYBP/RYR2/S1PR1/BCL9L/NF1/TCAP/KEL	7
BP	GO:0022904	respiratory electron transport chain	16/734	113/15494	8.24459e-05	0.0119661	ENSG00000143947/ENSG00000008988/ENSG00000149273/ENSG00000137154/ENSG00000122026/ENSG00000173113/ENSG00000171858/ENSG00000112306/ENSG00000142541/ENSG00000163682/ENSG00000164587/ENSG00000148303/ENSG00000116251/ENSG00000177971/ENSG00000145425/ENSG00000063177/ENSG00000130255/ENSG00000105372/ENSG00000109475/ENSG00000170889/ENSG00000110700/ENSG00000188573/ENSG00000169288/ENSG00000197223/ENSG00000272047…	RPS27A/RPS20/RPS3/RPS6/RPL21/TRMT112/RPS21/RPS12/RPL13A/RPL9/RPS14/RPL7A/RPL22/IMP3/RPS3A/RPL18/RPL36/RPS19/RPL34/RPS9/RPS13/FBLL1/MRPL1/C1D/GTF2H5/LSM6	7
BP	GO:0009123	nucleoside monophosphate metabolic process	33/734	346/15494	0.000107632	0.0140549	ENSG00000134333/ENSG00000168209/ENSG00000114268/ENSG00000074800/ENSG00000141959/ENSG00000111669/ENSG00000108479/ENSG00000126883/ENSG00000109819/ENSG00000186951/ENSG00000196313/ENSG00000141027/ENSG00000102144/ENSG00000159399/ENSG00000111581	LDHA/DDIT4/PFKFB4/ENO1/PFKL/TPI1/GALK1/NUP214/PPARGC1A/PPARA/POM121/NCOR1/PGK1/HK2/NUP107	8
BP	GO:0009126	purine nucleoside monophosphate metabolic process	31/734	320/15494	0.00013011	0.014563	ENSG00000151012/ENSG00000196517/ENSG00000139514/ENSG00000103257/ENSG00000115902/ENSG00000105281/ENSG00000149150/ENSG00000167995/ENSG00000168003/ENSG00000141526/ENSG00000111371/ENSG00000165349/ENSG00000188338/ENSG00000110090/ENSG00000163817/ENSG00000143867/ENSG00000167614/ENSG00000079215/ENSG00000103042/ENSG00000089057/ENSG00000011021/ENSG00000118596/ENSG00000171492/ENSG00000186510/ENSG00000115840…	SLC7A11/SLC6A9/SLC7A1/SLC7A5/SLC1A4/SLC1A5/SLC43A1/BEST1/SLC3A2/SLC16A3/SLC38A1/SLC7A3/SLC38A3/CPT1A/SLC6A20/OSR1/TTYH1/SLC1A3/SLC38A7/SLC23A2/CLCN6/SLC16A7/LRRC8D/CLCNKA/SLC25A12/SLC37A4/ANO9	8
BP	GO:0009127	purine nucleoside monophosphate biosynthetic process	18/734	161/15494	0.000626793	0.0395261	ENSG00000134333/ENSG00000168209/ENSG00000106268/ENSG00000114268/ENSG00000074800/ENSG00000141959/ENSG00000122824/ENSG00000111669/ENSG00000108479/ENSG00000126883/ENSG00000109819/ENSG00000197594/ENSG00000112667/ENSG00000128951/ENSG00000186951/ENSG00000196313/ENSG00000141027/ENSG00000102144/ENSG00000159399/ENSG00000111581/ENSG00000165704	LDHA/DDIT4/NUDT1/PFKFB4/ENO1/PFKL/NUDT10/TPI1/GALK1/NUP214/PPARGC1A/ENPP1/DNPH1/DUT/PPARA/POM121/NCOR1/PGK1/HK2/NUP107/HPRT1	8
BP	GO:0009141	nucleoside triphosphate metabolic process	32/734	332/15494	0.000112008	0.0142311	ENSG00000134333/ENSG00000168209/ENSG00000006695/ENSG00000164919/ENSG00000198888/ENSG00000205542/ENSG00000114268/ENSG00000212907/ENSG00000074800/ENSG00000198786/ENSG00000141959/ENSG00000111669/ENSG00000108479/ENSG00000204922/ENSG00000126883/ENSG00000109819/ENSG00000186010/ENSG00000197594/ENSG00000147684/ENSG00000165264/ENSG00000151366/ENSG00000198763/ENSG00000186951/ENSG00000196313/ENSG00000141027…	LDHA/DDIT4/COX10/COX6C/MT-ND1/TMSB4X/PFKFB4/MT-ND4L/ENO1/MT-ND5/PFKL/TPI1/GALK1/UQCC3/NUP214/PPARGC1A/NDUFA13/ENPP1/NDUFB9/NDUFB6/NDUFC2/MT-ND2/PPARA/POM121/NCOR1/UQCRQ/PGK1/HK2/NUP107	8
BP	GO:0009161	ribonucleoside monophosphate metabolic process	31/734	332/15494	0.000251433	0.0251487	ENSG00000134333/ENSG00000168209/ENSG00000114268/ENSG00000074800/ENSG00000141959/ENSG00000111669/ENSG00000108479/ENSG00000126883/ENSG00000109819/ENSG00000186951/ENSG00000196313/ENSG00000141027/ENSG00000102144/ENSG00000159399/ENSG00000111581	LDHA/DDIT4/PFKFB4/ENO1/PFKL/TPI1/GALK1/NUP214/PPARGC1A/PPARA/POM121/NCOR1/PGK1/HK2/NUP107	8
BP	GO:0009167	purine ribonucleoside monophosphate metabolic process	31/734	320/15494	0.00013011	0.014563	ENSG00000006695/ENSG00000164919/ENSG00000198888/ENSG00000184903/ENSG00000212907/ENSG00000198786/ENSG00000204922/ENSG00000109819/ENSG00000186010/ENSG00000171503/ENSG00000115840/ENSG00000147684/ENSG00000165264/ENSG00000151366/ENSG00000198763/ENSG00000164405	COX10/COX6C/MT-ND1/IMMP2L/MT-ND4L/MT-ND5/UQCC3/PPARGC1A/NDUFA13/ETFDH/SLC25A12/NDUFB9/NDUFB6/NDUFC2/MT-ND2/UQCRQ	8
BP	GO:0009168	purine ribonucleoside monophosphate biosynthetic process	18/734	161/15494	0.000626793	0.0395261	ENSG00000092621/ENSG00000006695/ENSG00000164919/ENSG00000198888/ENSG00000072682/ENSG00000184903/ENSG00000212907/ENSG00000132837/ENSG00000198786/ENSG00000184470/ENSG00000204922/ENSG00000109819/ENSG00000186010/ENSG00000171503/ENSG00000025423/ENSG00000115840/ENSG00000147684/ENSG00000165264/ENSG00000151366/ENSG00000198763/ENSG00000164405	PHGDH/COX10/COX6C/MT-ND1/P4HA2/IMMP2L/MT-ND4L/DMGDH/MT-ND5/TXNRD2/UQCC3/PPARGC1A/NDUFA13/ETFDH/HSD17B6/SLC25A12/NDUFB9/NDUFB6/NDUFC2/MT-ND2/UQCRQ	8
BP	GO:0006754	ATP biosynthetic process	17/734	139/15494	0.000309137	0.028657	ENSG00000092621/ENSG00000134333/ENSG00000168209/ENSG00000176171/ENSG00000143947/ENSG00000006695/ENSG00000164919/ENSG00000198888/ENSG00000072682/ENSG00000184903/ENSG00000114268/ENSG00000212907/ENSG00000132837/ENSG00000074800/ENSG00000198786/ENSG00000141959/ENSG00000111669/ENSG00000166411/ENSG00000108479/ENSG00000126368/ENSG00000184470/ENSG00000204922/ENSG00000126883/ENSG00000109819/ENSG00000186010…	PHGDH/LDHA/DDIT4/BNIP3/RPS27A/COX10/COX6C/MT-ND1/P4HA2/IMMP2L/PFKFB4/MT-ND4L/DMGDH/ENO1/MT-ND5/PFKL/TPI1/IDH3A/GALK1/NR1D1/TXNRD2/UQCC3/NUP214/PPARGC1A/NDUFA13/ENPP1/ETFDH/HSD17B6/IRS1/SLC25A12/NDUFB9/OXCT2/NDUFB6/NDUFC2/MT-ND2/COX17/PPARA/POM121/NCOR1/UQCRQ/PGK1/HK2/NUP107/RUNX1T1	8
BP	GO:0009144	purine nucleoside triphosphate metabolic process	31/734	312/15494	8.1686e-05	0.0119661	ENSG00000143947/ENSG00000008988/ENSG00000149273/ENSG00000137154/ENSG00000088808/ENSG00000122026/ENSG00000127603/ENSG00000130779/ENSG00000171858/ENSG00000112306/ENSG00000142541/ENSG00000163682/ENSG00000164587/ENSG00000127328/ENSG00000171791/ENSG00000148303/ENSG00000168824/ENSG00000180509/ENSG00000116251/ENSG00000186010/ENSG00000196683/ENSG00000145425/ENSG00000063177/ENSG00000130255/ENSG00000105372…	RPS27A/RPS20/RPS3/RPS6/PPP1R13B/RPL21/MACF1/CLIP1/RPS21/RPS12/RPL13A/RPL9/RPS14/RAB3IP/BCL2/RPL7A/NSG1/KCNE1/RPL22/NDUFA13/TOMM7/RPS3A/RPL18/RPL36/RPS19/RPL34/RPS9/HSP90AA1/RPS13/STOM	8
BP	GO:0009145	purine nucleoside triphosphate biosynthetic process	17/734	150/15494	0.000751993	0.0421203	ENSG00000134333/ENSG00000168209/ENSG00000114268/ENSG00000074800/ENSG00000141959/ENSG00000111669/ENSG00000108479/ENSG00000126883/ENSG00000109819/ENSG00000186951/ENSG00000196313/ENSG00000141027/ENSG00000102144/ENSG00000159399/ENSG00000111581	LDHA/DDIT4/PFKFB4/ENO1/PFKL/TPI1/GALK1/NUP214/PPARGC1A/PPARA/POM121/NCOR1/PGK1/HK2/NUP107	8
BP	GO:0009199	ribonucleoside triphosphate metabolic process	30/734	311/15494	0.000179107	0.019136	ENSG00000134333/ENSG00000168209/ENSG00000006695/ENSG00000164919/ENSG00000198888/ENSG00000205542/ENSG00000114268/ENSG00000212907/ENSG00000074800/ENSG00000198786/ENSG00000141959/ENSG00000122824/ENSG00000111669/ENSG00000108479/ENSG00000204922/ENSG00000126883/ENSG00000109819/ENSG00000186010/ENSG00000197594/ENSG00000112667/ENSG00000147684/ENSG00000128951/ENSG00000165264/ENSG00000151366/ENSG00000198763…	LDHA/DDIT4/COX10/COX6C/MT-ND1/TMSB4X/PFKFB4/MT-ND4L/ENO1/MT-ND5/PFKL/NUDT10/TPI1/GALK1/UQCC3/NUP214/PPARGC1A/NDUFA13/ENPP1/DNPH1/NDUFB9/DUT/NDUFB6/NDUFC2/MT-ND2/PPARA/POM121/NCOR1/UQCRQ/PGK1/HK2/NUP107/HPRT1	8
BP	GO:0009205	purine ribonucleoside triphosphate metabolic process	30/734	305/15494	0.000126883	0.014563	ENSG00000134333/ENSG00000168209/ENSG00000006695/ENSG00000164919/ENSG00000198888/ENSG00000205542/ENSG00000106268/ENSG00000114268/ENSG00000212907/ENSG00000074800/ENSG00000198786/ENSG00000141959/ENSG00000111669/ENSG00000108479/ENSG00000204922/ENSG00000126883/ENSG00000109819/ENSG00000186010/ENSG00000197594/ENSG00000147684/ENSG00000128951/ENSG00000165264/ENSG00000151366/ENSG00000198763/ENSG00000186951…	LDHA/DDIT4/COX10/COX6C/MT-ND1/TMSB4X/NUDT1/PFKFB4/MT-ND4L/ENO1/MT-ND5/PFKL/TPI1/GALK1/UQCC3/NUP214/PPARGC1A/NDUFA13/ENPP1/NDUFB9/DUT/NDUFB6/NDUFC2/MT-ND2/PPARA/POM121/NCOR1/UQCRQ/PGK1/HK2/NUP107/RAN	8
BP	GO:0009206	purine ribonucleoside triphosphate biosynthetic process	17/734	149/15494	0.000696697	0.0408736	ENSG00000168488/ENSG00000143977/ENSG00000143947/ENSG00000204842/ENSG00000008988/ENSG00000139343/ENSG00000149273/ENSG00000167088/ENSG00000163938/ENSG00000137154/ENSG00000122026/ENSG00000173113/ENSG00000171858/ENSG00000112306/ENSG00000142541/ENSG00000163682/ENSG00000164587/ENSG00000182004/ENSG00000092208/ENSG00000148303/ENSG00000166889/ENSG00000116251/ENSG00000100650/ENSG00000177971/ENSG00000145425…	ATXN2L/SNRPG/RPS27A/ATXN2/RPS20/SNRPF/RPS3/SNRPD1/GNL3/RPS6/RPL21/TRMT112/RPS21/RPS12/RPL13A/RPL9/RPS14/SNRPE/GEMIN2/RPL7A/PATL1/RPL22/SRSF5/IMP3/RPS3A/RPL18/RPL36/RPS19/RPL34/RPS9/LSM4/HSP90AA1/RPS13/NPM1/FBLL1/MRPL1/C1D/ATM/GTF2H5/LSM6/RAN	8
BP	GO:0046034	ATP metabolic process	29/734	276/15494	5.07258e-05	0.00883193	ENSG00000100889/ENSG00000140465/ENSG00000162998/ENSG00000117707/ENSG00000129173	PCK2/CYP1A1/FRZB/PROX1/E2F8	8
BP	GO:0006165	nucleoside diphosphate phosphorylation	15/734	114/15494	0.000310893	0.028657	ENSG00000143947/ENSG00000008988/ENSG00000149273/ENSG00000116698/ENSG00000137154/ENSG00000100354/ENSG00000122026/ENSG00000171858/ENSG00000112306/ENSG00000142541/ENSG00000157106/ENSG00000163682/ENSG00000164587/ENSG00000080802/ENSG00000148303/ENSG00000166889/ENSG00000116251/ENSG00000145425/ENSG00000063177/ENSG00000130255/ENSG00000105372/ENSG00000107864/ENSG00000109475/ENSG00000170889/ENSG00000130520…	RPS27A/RPS20/RPS3/SMG7/RPS6/TNRC6B/RPL21/RPS21/RPS12/RPL13A/SMG1/RPL9/RPS14/CNOT4/RPL7A/PATL1/RPL22/RPS3A/RPL18/RPL36/RPS19/CPEB3/RPL34/RPS9/LSM4/RPS13/ATM/LSM6	8
BP	GO:0006757	ATP generation from ADP	15/734	98/15494	5.49586e-05	0.00890898	ENSG00000143947/ENSG00000008988/ENSG00000149273/ENSG00000137154/ENSG00000122026/ENSG00000171858/ENSG00000112306/ENSG00000142541/ENSG00000163682/ENSG00000164587/ENSG00000127328/ENSG00000148303/ENSG00000180509/ENSG00000116251/ENSG00000145425/ENSG00000063177/ENSG00000130255/ENSG00000105372/ENSG00000109475/ENSG00000170889/ENSG00000110700/ENSG00000148175	RPS27A/RPS20/RPS3/RPS6/RPL21/RPS21/RPS12/RPL13A/RPL9/RPS14/RAB3IP/RPL7A/KCNE1/RPL22/RPS3A/RPL18/RPL36/RPS19/RPL34/RPS9/RPS13/STOM	8
BP	GO:0046939	nucleotide phosphorylation	15/734	120/15494	0.000542829	0.0369832	ENSG00000134333/ENSG00000168209/ENSG00000114268/ENSG00000074800/ENSG00000141959/ENSG00000111669/ENSG00000108479/ENSG00000126883/ENSG00000109819/ENSG00000186951/ENSG00000196313/ENSG00000141027/ENSG00000102144/ENSG00000159399/ENSG00000111581	LDHA/DDIT4/PFKFB4/ENO1/PFKL/TPI1/GALK1/NUP214/PPARGC1A/PPARA/POM121/NCOR1/PGK1/HK2/NUP107	8
BP	GO:0090150	establishment of protein localization to membrane	30/734	291/15494	5.39706e-05	0.00890898	ENSG00000134333/ENSG00000183873/ENSG00000176171/ENSG00000155657/ENSG00000183010/ENSG00000115457/ENSG00000171223/ENSG00000149273/ENSG00000170775/ENSG00000136810/ENSG00000106268/ENSG00000118058/ENSG00000128272/ENSG00000140465/ENSG00000108821/ENSG00000142168/ENSG00000198786/ENSG00000171303/ENSG00000132510/ENSG00000060237/ENSG00000189171/ENSG00000143473/ENSG00000198125/ENSG00000171791/ENSG00000184470…	LDHA/SCN5A/BNIP3/TTN/PYCR1/IGFBP2/JUNB/RPS3/GPR37/TXN/NUDT1/KMT2A/ATF4/CYP1A1/COL1A1/SOD1/MT-ND5/KCNK3/KDM6B/WNK1/S100A13/KCNH1/MB/BCL2/TXNRD2/CCND1/GGH/FGF23/PPARGC1A/SLC25A12/HNRNPA1/TXNIP/CACYBP/RYR2/CCS/B2M/SLC40A1/SZT2/TFAP2A	9
BP	GO:0097193	intrinsic apoptotic signaling pathway	26/734	278/15494	0.000752629	0.0421203	ENSG00000148926/ENSG00000165731/ENSG00000151617/ENSG00000120254/ENSG00000133121/ENSG00000143867/ENSG00000041982/ENSG00000110195/ENSG00000117713/ENSG00000163666/ENSG00000117707/ENSG00000114315/ENSG00000103034/ENSG00000171791/ENSG00000198719/ENSG00000125686/ENSG00000136352/ENSG00000138795/ENSG00000184937/ENSG00000118526/ENSG00000147050/ENSG00000162738/ENSG00000125850/ENSG00000161202/ENSG00000198626…	ADM/RET/EDNRA/MTHFD1L/STARD13/OSR1/TNC/FOLR1/ARID1A/HESX1/PROX1/HES1/NDRG4/BCL2/DLL1/MED1/NKX2-1/LEF1/WT1/TCF21/KDM6A/VANGL2/OVOL2/DVL3/RYR2/EGF/MAGED1/TCAP	10
Category	GOID	Description	GeneRatio	BgRatio	pvalue	padj	geneID	geneName	Group
CC	GO:0005925	focal adhesion	32/768	388/16317	0.00152315	0.040592	ENSG00000125414/ENSG00000156804/ENSG00000183873/ENSG00000155657/ENSG00000105048/ENSG00000172403/ENSG00000151067/ENSG00000078814/ENSG00000154553/ENSG00000239474/ENSG00000174429/ENSG00000115641/ENSG00000074800/ENSG00000151914/ENSG00000196876/ENSG00000180509/ENSG00000196091/ENSG00000188677/ENSG00000247596/ENSG00000101470/ENSG00000172399/ENSG00000131018/ENSG00000130402/ENSG00000198626/ENSG00000173991	MYH2/FBXO32/SCN5A/TTN/TNNT1/SYNPO2/CACNA1C/MYH7B/PDLIM3/KLHL41/ABRA/FHL2/ENO1/DST/SCN8A/KCNE1/MYBPC1/PARVB/TWF2/TNNC2/MYOZ2/SYNE1/ACTN4/RYR2/TCAP	1
CC	GO:0030055	cell-substrate junction	32/768	396/16317	0.00210687	0.0484316	ENSG00000156804/ENSG00000183873/ENSG00000155657/ENSG00000172403/ENSG00000151067/ENSG00000154553/ENSG00000115641/ENSG00000151914/ENSG00000196876/ENSG00000180509/ENSG00000196091/ENSG00000188677/ENSG00000172399/ENSG00000130402/ENSG00000198626/ENSG00000173991	FBXO32/SCN5A/TTN/SYNPO2/CACNA1C/PDLIM3/FHL2/DST/SCN8A/KCNE1/MYBPC1/PARVB/MYOZ2/ACTN4/RYR2/TCAP	1
CC	GO:0017101	aminoacyl-tRNA synthetase multienzyme complex	6/768	12/16317	7.7202e-06	0.00137162	ENSG00000143947/ENSG00000008988/ENSG00000149273/ENSG00000137154/ENSG00000171858/ENSG00000112306/ENSG00000164587/ENSG00000177971/ENSG00000145425/ENSG00000105372/ENSG00000170889/ENSG00000110700	RPS27A/RPS20/RPS3/RPS6/RPS21/RPS12/RPS14/IMP3/RPS3A/RPS19/RPS9/RPS13	2
CC	GO:0005840	ribosome	25/768	236/16317	0.000131393	0.00700326	ENSG00000125414/ENSG00000156804/ENSG00000183873/ENSG00000155657/ENSG00000105048/ENSG00000172403/ENSG00000151067/ENSG00000078814/ENSG00000154553/ENSG00000239474/ENSG00000174429/ENSG00000115641/ENSG00000074800/ENSG00000151914/ENSG00000196876/ENSG00000180509/ENSG00000196091/ENSG00000188677/ENSG00000247596/ENSG00000101470/ENSG00000172399/ENSG00000131018/ENSG00000130402/ENSG00000198626/ENSG00000173991	MYH2/FBXO32/SCN5A/TTN/TNNT1/SYNPO2/CACNA1C/MYH7B/PDLIM3/KLHL41/ABRA/FHL2/ENO1/DST/SCN8A/KCNE1/MYBPC1/PARVB/TWF2/TNNC2/MYOZ2/SYNE1/ACTN4/RYR2/TCAP	3
CC	GO:0015935	small ribosomal subunit	12/768	71/16317	0.000107497	0.00636622	ENSG00000132510/ENSG00000167548/ENSG00000280789/ENSG00000147050/ENSG00000055609	KDM6B/KMT2D/PAGR1/KDM6A/KMT2C	3
CC	GO:0022626	cytosolic ribosome	21/768	118/16317	1.29371e-07	6.89547e-05	ENSG00000143947/ENSG00000008988/ENSG00000149273/ENSG00000137154/ENSG00000122026/ENSG00000171858/ENSG00000112306/ENSG00000142541/ENSG00000163682/ENSG00000164587/ENSG00000148303/ENSG00000116251/ENSG00000262814/ENSG00000109819/ENSG00000177971/ENSG00000145425/ENSG00000063177/ENSG00000130255/ENSG00000214026/ENSG00000105372/ENSG00000109475/ENSG00000170889/ENSG00000110700/ENSG00000172586/ENSG00000169288	RPS27A/RPS20/RPS3/RPS6/RPL21/RPS21/RPS12/RPL13A/RPL9/RPS14/RPL7A/RPL22/MRPL12/PPARGC1A/IMP3/RPS3A/RPL18/RPL36/MRPL23/RPS19/RPL34/RPS9/RPS13/CHCHD1/MRPL1	3
CC	GO:0022627	cytosolic small ribosomal subunit	11/768	46/16317	6.8782e-06	0.00137162	ENSG00000125414/ENSG00000156804/ENSG00000183873/ENSG00000155657/ENSG00000105048/ENSG00000172403/ENSG00000151067/ENSG00000154553/ENSG00000239474/ENSG00000174429/ENSG00000115641/ENSG00000074800/ENSG00000151914/ENSG00000196876/ENSG00000180509/ENSG00000196091/ENSG00000188677/ENSG00000101470/ENSG00000172399/ENSG00000131018/ENSG00000130402/ENSG00000198626/ENSG00000173991	MYH2/FBXO32/SCN5A/TTN/TNNT1/SYNPO2/CACNA1C/PDLIM3/KLHL41/ABRA/FHL2/ENO1/DST/SCN8A/KCNE1/MYBPC1/PARVB/TNNC2/MYOZ2/SYNE1/ACTN4/RYR2/TCAP	3
CC	GO:0044391	ribosomal subunit	23/768	188/16317	2.62322e-05	0.00328015	ENSG00000143977/ENSG00000139343/ENSG00000167088/ENSG00000182004	SNRPG/SNRPF/SNRPD1/SNRPE	3
CC	GO:0030016	myofibril	25/768	216/16317	3.07707e-05	0.00328015	ENSG00000156804/ENSG00000183873/ENSG00000155657/ENSG00000172403/ENSG00000151067/ENSG00000154553/ENSG00000115641/ENSG00000151914/ENSG00000196876/ENSG00000180509/ENSG00000196091/ENSG00000188677/ENSG00000172399/ENSG00000130402/ENSG00000198626/ENSG00000173991	FBXO32/SCN5A/TTN/SYNPO2/CACNA1C/PDLIM3/FHL2/DST/SCN8A/KCNE1/MYBPC1/PARVB/MYOZ2/ACTN4/RYR2/TCAP	4
CC	GO:0030017	sarcomere	23/768	193/16317	3.99084e-05	0.00354519	ENSG00000143977/ENSG00000167088/ENSG00000182004/ENSG00000115128/ENSG00000142039/ENSG00000102241	SNRPG/SNRPD1/SNRPE/SF3B6/CCDC97/HTATSF1	4
CC	GO:0030018	Z disc	16/768	123/16317	0.000211566	0.00939705	ENSG00000143947/ENSG00000008988/ENSG00000149273/ENSG00000137154/ENSG00000074800/ENSG00000122026/ENSG00000171858/ENSG00000112306/ENSG00000141959/ENSG00000142541/ENSG00000163682/ENSG00000164587/ENSG00000148303/ENSG00000116251/ENSG00000109819/ENSG00000145425/ENSG00000156261/ENSG00000063177/ENSG00000130255/ENSG00000105372/ENSG00000109475/ENSG00000170889/ENSG00000110700/ENSG00000169288	RPS27A/RPS20/RPS3/RPS6/ENO1/RPL21/RPS21/RPS12/PFKL/RPL13A/RPL9/RPS14/RPL7A/RPL22/PPARGC1A/RPS3A/CCT8/RPL18/RPL36/RPS19/RPL34/RPS9/RPS13/MRPL1	4
CC	GO:0031674	I band	16/768	136/16317	0.000662948	0.0235568	ENSG00000143977/ENSG00000139343/ENSG00000167088/ENSG00000182004/ENSG00000115128/ENSG00000161981	SNRPG/SNRPF/SNRPD1/SNRPE/SF3B6/SNRNP25	4
CC	GO:0043292	contractile fiber	25/768	227/16317	7.02332e-05	0.00534776	ENSG00000147010/ENSG00000172403/ENSG00000149273/ENSG00000145012/ENSG00000115641/ENSG00000041982/ENSG00000142541/ENSG00000151914/ENSG00000115963/ENSG00000163682/ENSG00000164587/ENSG00000110395/ENSG00000131626/ENSG00000113013/ENSG00000148303/ENSG00000123384/ENSG00000172059/ENSG00000116251/ENSG00000126883/ENSG00000145425/ENSG00000063177/ENSG00000188677/ENSG00000140691/ENSG00000105372/ENSG00000139436…	SH3KBP1/SYNPO2/RPS3/LPP/FHL2/TNC/RPL13A/DST/RND3/RPL9/RPS14/CBL/PPFIA1/HSPA9/RPL7A/LRP1/KLF11/RPL22/NUP214/RPS3A/RPL18/PARVB/ARMC5/RPS19/GIT2/RPS9/ACTN4/RPS13/NPM1/B2M/RSU1/HSP90B1	4
CC	GO:0005747	mitochondrial respiratory chain complex I	8/768	51/16317	0.00245338	0.0484316	ENSG00000143947/ENSG00000008988/ENSG00000149273/ENSG00000137154/ENSG00000122026/ENSG00000171858/ENSG00000112306/ENSG00000142541/ENSG00000163682/ENSG00000164587/ENSG00000148303/ENSG00000116251/ENSG00000262814/ENSG00000177971/ENSG00000145425/ENSG00000063177/ENSG00000130255/ENSG00000214026/ENSG00000105372/ENSG00000109475/ENSG00000170889/ENSG00000110700/ENSG00000169288	RPS27A/RPS20/RPS3/RPS6/RPL21/RPS21/RPS12/RPL13A/RPL9/RPS14/RPL7A/RPL22/MRPL12/IMP3/RPS3A/RPL18/RPL36/MRPL23/RPS19/RPL34/RPS9/RPS13/MRPL1	5
CC	GO:0030964	NADH dehydrogenase complex	8/768	51/16317	0.00245338	0.0484316	ENSG00000143977/ENSG00000139343/ENSG00000167088/ENSG00000182004/ENSG00000092208	SNRPG/SNRPF/SNRPD1/SNRPE/GEMIN2	5
CC	GO:0045271	respiratory chain complex I	8/768	51/16317	0.00245338	0.0484316	ENSG00000198888/ENSG00000212907/ENSG00000198786/ENSG00000186010/ENSG00000147684/ENSG00000165264/ENSG00000151366/ENSG00000198763	MT-ND1/MT-ND4L/MT-ND5/NDUFA13/NDUFB9/NDUFB6/NDUFC2/MT-ND2	5
CC	GO:0005686	U2 snRNP	6/768	20/16317	0.000234165	0.00960075	ENSG00000143947/ENSG00000008988/ENSG00000149273/ENSG00000137154/ENSG00000122026/ENSG00000171858/ENSG00000112306/ENSG00000142541/ENSG00000163682/ENSG00000164587/ENSG00000148303/ENSG00000116251/ENSG00000109819/ENSG00000145425/ENSG00000063177/ENSG00000130255/ENSG00000105372/ENSG00000109475/ENSG00000170889/ENSG00000110700/ENSG00000169288	RPS27A/RPS20/RPS3/RPS6/RPL21/RPS21/RPS12/RPL13A/RPL9/RPS14/RPL7A/RPL22/PPARGC1A/RPS3A/RPL18/RPL36/RPS19/RPL34/RPS9/RPS13/MRPL1	6
CC	GO:0005687	U4 snRNP	4/768	11/16317	0.00123207	0.0345627	ENSG00000143947/ENSG00000008988/ENSG00000149273/ENSG00000137154/ENSG00000171858/ENSG00000112306/ENSG00000164587/ENSG00000145425/ENSG00000105372/ENSG00000170889/ENSG00000110700	RPS27A/RPS20/RPS3/RPS6/RPS21/RPS12/RPS14/RPS3A/RPS19/RPS9/RPS13	6
CC	GO:0005689	U12-type spliceosomal complex	6/768	26/16317	0.00109238	0.0342493	ENSG00000134684/ENSG00000166986/ENSG00000196305/ENSG00000115866/ENSG00000113643/ENSG00000136628	YARS/MARS/IARS/DARS/RARS/EPRS	6
CC	GO:0034709	methylosome	4/768	12/16317	0.00177964	0.0431158	ENSG00000143977/ENSG00000139343/ENSG00000167088/ENSG00000182004	SNRPG/SNRPF/SNRPD1/SNRPE	6
CC	GO:0034719	SMN-Sm protein complex	5/768	17/16317	0.000878762	0.0292738	ENSG00000134369/ENSG00000091129/ENSG00000075043/ENSG00000196876	NAV1/NRCAM/KCNQ2/SCN8A	6
CC	GO:0044666	MLL3/4 complex	5/768	11/16317	8.3088e-05	0.00553574	ENSG00000198888/ENSG00000212907/ENSG00000198786/ENSG00000186010/ENSG00000147684/ENSG00000165264/ENSG00000151366/ENSG00000198763	MT-ND1/MT-ND4L/MT-ND5/NDUFA13/NDUFB9/NDUFB6/NDUFC2/MT-ND2	6
CC	GO:0097525	spliceosomal snRNP complex	9/768	62/16317	0.00233807	0.0484316	ENSG00000198888/ENSG00000212907/ENSG00000198786/ENSG00000186010/ENSG00000147684/ENSG00000165264/ENSG00000151366/ENSG00000198763	MT-ND1/MT-ND4L/MT-ND5/NDUFA13/NDUFB9/NDUFB6/NDUFC2/MT-ND2	6
Category	GOID	Description	GeneRatio	BgRatio	pvalue	padj	geneID	geneName	Group
MF	GO:0051427	hormone receptor binding	21/731	172/15539	5.90778e-05	0.00457584	ENSG00000172216/ENSG00000084676/ENSG00000198646/ENSG00000155846/ENSG00000175206/ENSG00000100393/ENSG00000115641/ENSG00000118418/ENSG00000117713/ENSG00000115808/ENSG00000117707/ENSG00000280789/ENSG00000125686/ENSG00000138795/ENSG00000109819/ENSG00000108510/ENSG00000118526/ENSG00000130402/ENSG00000141027/ENSG00000197223/ENSG00000132341	CEBPB/NCOA1/NCOA6/PPARGC1B/NPPA/EP300/FHL2/HMGN3/ARID1A/STRN/PROX1/PAGR1/MED1/LEF1/PPARGC1A/MED13/TCF21/ACTN4/NCOR1/C1D/RAN	1
MF	GO:0003713	transcription coactivator activity	28/731	311/15539	0.000783434	0.0303402	ENSG00000084676/ENSG00000198646/ENSG00000155846/ENSG00000171223/ENSG00000066136/ENSG00000126351/ENSG00000100393/ENSG00000115641/ENSG00000185668/ENSG00000050344/ENSG00000005339/ENSG00000117713/ENSG00000126368/ENSG00000125686/ENSG00000064393/ENSG00000080603/ENSG00000109819/ENSG00000148516/ENSG00000108510/ENSG00000130402/ENSG00000186951/ENSG00000118263/ENSG00000181163/ENSG00000186174/ENSG00000113387…	NCOA1/NCOA6/PPARGC1B/JUNB/NFYC/THRA/EP300/FHL2/POU3F1/NFE2L3/CREBBP/ARID1A/NR1D1/MED1/HIPK2/SRCAP/PPARGC1A/ZEB1/MED13/ACTN4/PPARA/KLF7/NPM1/BCL9L/SUB1/MAGED1/RAN/TFAP2A	2
MF	GO:0016922	ligand-dependent nuclear receptor binding	7/731	21/15539	3.22793e-05	0.00343775	ENSG00000084676/ENSG00000117713/ENSG00000117707/ENSG00000125686/ENSG00000109819/ENSG00000141027/ENSG00000197223	NCOA1/ARID1A/PROX1/MED1/PPARGC1A/NCOR1/C1D	2
MF	GO:0030331	estrogen receptor binding	8/731	40/15539	0.000465104	0.0220149	ENSG00000084676/ENSG00000198646/ENSG00000155846/ENSG00000115808/ENSG00000280789/ENSG00000125686/ENSG00000138795/ENSG00000109819	NCOA1/NCOA6/PPARGC1B/STRN/PAGR1/MED1/LEF1/PPARGC1A	2
MF	GO:0030374	ligand-dependent nuclear receptor transcription coactivator activity	10/731	69/15539	0.00137272	0.0417699	ENSG00000084676/ENSG00000198646/ENSG00000155846/ENSG00000126351/ENSG00000126368/ENSG00000125686/ENSG00000109819/ENSG00000108510/ENSG00000130402/ENSG00000186951	NCOA1/NCOA6/PPARGC1B/THRA/NR1D1/MED1/PPARGC1A/MED13/ACTN4/PPARA	2
MF	GO:0035257	nuclear hormone receptor binding	20/731	149/15539	2.23977e-05	0.00272612	ENSG00000172216/ENSG00000084676/ENSG00000198646/ENSG00000155846/ENSG00000100393/ENSG00000115641/ENSG00000118418/ENSG00000117713/ENSG00000115808/ENSG00000117707/ENSG00000280789/ENSG00000125686/ENSG00000138795/ENSG00000109819/ENSG00000108510/ENSG00000118526/ENSG00000130402/ENSG00000141027/ENSG00000197223/ENSG00000132341	CEBPB/NCOA1/NCOA6/PPARGC1B/EP300/FHL2/HMGN3/ARID1A/STRN/PROX1/PAGR1/MED1/LEF1/PPARGC1A/MED13/TCF21/ACTN4/NCOR1/C1D/RAN	2
MF	GO:0035258	steroid hormone receptor binding	13/731	89/15539	0.000256279	0.0155964	ENSG00000172216/ENSG00000084676/ENSG00000198646/ENSG00000155846/ENSG00000100393/ENSG00000115641/ENSG00000115808/ENSG00000280789/ENSG00000125686/ENSG00000138795/ENSG00000109819/ENSG00000118526/ENSG00000132341	CEBPB/NCOA1/NCOA6/PPARGC1B/EP300/FHL2/STRN/PAGR1/MED1/LEF1/PPARGC1A/TCF21/RAN	2
MF	GO:0003954	NADH dehydrogenase activity	9/731	48/15539	0.000345566	0.0184014	ENSG00000198888/ENSG00000141562/ENSG00000212907/ENSG00000198786/ENSG00000186010/ENSG00000147684/ENSG00000165264/ENSG00000151366/ENSG00000198763	MT-ND1/NARF/MT-ND4L/MT-ND5/NDUFA13/NDUFB9/NDUFB6/NDUFC2/MT-ND2	3
MF	GO:0008137	NADH dehydrogenase (ubiquinone) activity	8/731	46/15539	0.00123069	0.0391941	ENSG00000198888/ENSG00000212907/ENSG00000198786/ENSG00000186010/ENSG00000147684/ENSG00000165264/ENSG00000151366/ENSG00000198763	MT-ND1/MT-ND4L/MT-ND5/NDUFA13/NDUFB9/NDUFB6/NDUFC2/MT-ND2	3
MF	GO:0016651	oxidoreductase activity, acting on NAD(P)H	15/731	110/15539	0.000193735	0.0126971	ENSG00000198888/ENSG00000136810/ENSG00000141562/ENSG00000151632/ENSG00000212907/ENSG00000198786/ENSG00000100253/ENSG00000184470/ENSG00000186010/ENSG00000147684/ENSG00000165264/ENSG00000151366/ENSG00000129235/ENSG00000198763/ENSG00000102144	MT-ND1/TXN/NARF/AKR1C2/MT-ND4L/MT-ND5/MIOX/TXNRD2/NDUFA13/NDUFB9/NDUFB6/NDUFC2/TXNDC17/MT-ND2/PGK1	3
MF	GO:0050136	NADH dehydrogenase (quinone) activity	8/731	46/15539	0.00123069	0.0391941	ENSG00000198888/ENSG00000212907/ENSG00000198786/ENSG00000186010/ENSG00000147684/ENSG00000165264/ENSG00000151366/ENSG00000198763	MT-ND1/MT-ND4L/MT-ND5/NDUFA13/NDUFB9/NDUFB6/NDUFC2/MT-ND2	3
MF	GO:0000049	tRNA binding	9/731	56/15539	0.0011164	0.0391941	ENSG00000184575/ENSG00000110619/ENSG00000134684/ENSG00000090861/ENSG00000166986/ENSG00000196305/ENSG00000113407/ENSG00000113643/ENSG00000066651	XPOT/CARS/YARS/AARS/MARS/IARS/TARS/RARS/TRMT11	4
MF	GO:0004812	aminoacyl-tRNA ligase activity	13/731	44/15539	6.66873e-08	2.84088e-05	ENSG00000140105/ENSG00000106105/ENSG00000110619/ENSG00000134684/ENSG00000090861/ENSG00000031698/ENSG00000166986/ENSG00000196305/ENSG00000113407/ENSG00000115866/ENSG00000113643/ENSG00000112855/ENSG00000136628	WARS/GARS/CARS/YARS/AARS/SARS/MARS/IARS/TARS/DARS/RARS/HARS2/EPRS	4
MF	GO:0016874	ligase activity	18/731	158/15539	0.000460549	0.0220149	ENSG00000140105/ENSG00000070669/ENSG00000106105/ENSG00000110619/ENSG00000134684/ENSG00000090861/ENSG00000031698/ENSG00000166986/ENSG00000196305/ENSG00000113407/ENSG00000120254/ENSG00000170703/ENSG00000115866/ENSG00000143554/ENSG00000113643/ENSG00000154277/ENSG00000112855/ENSG00000136628	WARS/ASNS/GARS/CARS/YARS/AARS/SARS/MARS/IARS/TARS/MTHFD1L/TTLL6/DARS/SLC27A3/RARS/UCHL1/HARS2/EPRS	4
MF	GO:0016875	ligase activity, forming carbon-oxygen bonds	13/731	44/15539	6.66873e-08	2.84088e-05	ENSG00000140105/ENSG00000106105/ENSG00000110619/ENSG00000134684/ENSG00000090861/ENSG00000031698/ENSG00000166986/ENSG00000196305/ENSG00000113407/ENSG00000115866/ENSG00000113643/ENSG00000112855/ENSG00000136628	WARS/GARS/CARS/YARS/AARS/SARS/MARS/IARS/TARS/DARS/RARS/HARS2/EPRS	4
MF	GO:0140101	catalytic activity, acting on a tRNA	15/731	123/15539	0.000657069	0.0279911	ENSG00000140105/ENSG00000106105/ENSG00000110619/ENSG00000134684/ENSG00000090861/ENSG00000031698/ENSG00000166986/ENSG00000196305/ENSG00000113407/ENSG00000198860/ENSG00000115866/ENSG00000113643/ENSG00000066651/ENSG00000112855/ENSG00000136628	WARS/GARS/CARS/YARS/AARS/SARS/MARS/IARS/TARS/TSEN15/DARS/RARS/TRMT11/HARS2/EPRS	4
MF	GO:0008509	anion transmembrane transporter activity	28/731	318/15539	0.00110211	0.0391941	ENSG00000151012/ENSG00000196517/ENSG00000139514/ENSG00000103257/ENSG00000115902/ENSG00000105281/ENSG00000149150/ENSG00000167995/ENSG00000168003/ENSG00000141526/ENSG00000111371/ENSG00000165349/ENSG00000188338/ENSG00000163817/ENSG00000167614/ENSG00000079215/ENSG00000110195/ENSG00000103042/ENSG00000089057/ENSG00000137266/ENSG00000259803/ENSG00000011021/ENSG00000118596/ENSG00000171492/ENSG00000186510…	SLC7A11/SLC6A9/SLC7A1/SLC7A5/SLC1A4/SLC1A5/SLC43A1/BEST1/SLC3A2/SLC16A3/SLC38A1/SLC7A3/SLC38A3/SLC6A20/TTYH1/SLC1A3/FOLR1/SLC38A7/SLC23A2/SLC22A23/SLC22A31/CLCN6/SLC16A7/LRRC8D/CLCNKA/SLC25A12/SLC37A4/ANO9	5
MF	GO:0008514	organic anion transmembrane transporter activity	22/731	215/15539	0.000519953	0.0233158	ENSG00000151012/ENSG00000196517/ENSG00000139514/ENSG00000103257/ENSG00000115902/ENSG00000105281/ENSG00000149150/ENSG00000167995/ENSG00000168003/ENSG00000141526/ENSG00000111371/ENSG00000165349/ENSG00000188338/ENSG00000163817/ENSG00000079215/ENSG00000110195/ENSG00000103042/ENSG00000089057/ENSG00000137266/ENSG00000259803/ENSG00000118596/ENSG00000115840	SLC7A11/SLC6A9/SLC7A1/SLC7A5/SLC1A4/SLC1A5/SLC43A1/BEST1/SLC3A2/SLC16A3/SLC38A1/SLC7A3/SLC38A3/SLC6A20/SLC1A3/FOLR1/SLC38A7/SLC23A2/SLC22A23/SLC22A31/SLC16A7/SLC25A12	5
MF	GO:0001078	transcriptional repressor activity, RNA polymerase II proximal promoter sequence-specific DNA binding	17/731	140/15539	0.000310613	0.0176428	ENSG00000172216/ENSG00000128610/ENSG00000162772/ENSG00000140044/ENSG00000173673/ENSG00000050344/ENSG00000074800/ENSG00000005339/ENSG00000163666/ENSG00000117707/ENSG00000114315/ENSG00000126368/ENSG00000129173/ENSG00000118526/ENSG00000186951/ENSG00000182463/ENSG00000137203	CEBPB/FEZF1/ATF3/JDP2/HES3/NFE2L3/ENO1/CREBBP/HESX1/PROX1/HES1/NR1D1/E2F8/TCF21/PPARA/TSHZ2/TFAP2A	6

## Sheet: GO_PFOA
Category	GOID	Description	GeneRatio	BgRatio	pvalue	padj	geneID	geneName	Group
BP	GO:0000184	nuclear-transcribed mRNA catabolic process, nonsense-mediated decay	26/649	121/15532	3.94043e-12	2.66888e-09	ENSG00000008988/ENSG00000143947/ENSG00000142541/ENSG00000112306/ENSG00000130255/ENSG00000105372/ENSG00000149273/ENSG00000137154/ENSG00000164587/ENSG00000122026/ENSG00000170889/ENSG00000198626/ENSG00000167526/ENSG00000109475/ENSG00000163682/ENSG00000143742/ENSG00000063177/ENSG00000148303/ENSG00000116251/ENSG00000115268/ENSG00000229117/ENSG00000137818/ENSG00000100417/ENSG00000171858/ENSG00000110700…	RPS20/RPS27A/RPL13A/RPS12/RPL36/RPS19/RPS3/RPS6/RPS14/RPL21/RPS9/RYR2/RPL13/RPL34/RPL9/SRP9/RPL18/RPL7A/RPL22/RPS15/RPL41/RPLP1/PMM1/RPS21/RPS13/RPS23/RPS3A	1
BP	GO:0000956	nuclear-transcribed mRNA catabolic process	32/649	207/15532	1.39652e-10	6.71882e-08	ENSG00000008988/ENSG00000143947/ENSG00000142541/ENSG00000112306/ENSG00000130255/ENSG00000105372/ENSG00000149273/ENSG00000137154/ENSG00000164587/ENSG00000122026/ENSG00000170889/ENSG00000167526/ENSG00000109475/ENSG00000163682/ENSG00000143742/ENSG00000063177/ENSG00000148303/ENSG00000116251/ENSG00000115268/ENSG00000229117/ENSG00000137818/ENSG00000171858/ENSG00000110700/ENSG00000186468/ENSG00000145425	RPS20/RPS27A/RPL13A/RPS12/RPL36/RPS19/RPS3/RPS6/RPS14/RPL21/RPS9/RPL13/RPL34/RPL9/SRP9/RPL18/RPL7A/RPL22/RPS15/RPL41/RPLP1/RPS21/RPS13/RPS23/RPS3A	1
BP	GO:0006401	RNA catabolic process	36/649	374/15532	2.86063e-06	0.000688139	ENSG00000008988/ENSG00000143947/ENSG00000142541/ENSG00000112306/ENSG00000130255/ENSG00000100393/ENSG00000105372/ENSG00000149273/ENSG00000137154/ENSG00000164587/ENSG00000122026/ENSG00000170889/ENSG00000105258/ENSG00000167526/ENSG00000109475/ENSG00000163682/ENSG00000126883/ENSG00000063177/ENSG00000148303/ENSG00000116251/ENSG00000115268/ENSG00000229117/ENSG00000137818/ENSG00000080561/ENSG00000075188…	RPS20/RPS27A/RPL13A/RPS12/RPL36/EP300/RPS19/RPS3/RPS6/RPS14/RPL21/RPS9/POLR2I/RPL13/RPL34/RPL9/NUP214/RPL18/RPL7A/RPL22/RPS15/RPL41/RPLP1/MID2/NUP37/RPS21/RPS13/NUP107/RPS23/RPS3A/POM121/POLR2L	1
BP	GO:0006402	mRNA catabolic process	34/649	341/15532	2.48355e-06	0.000632576	ENSG00000008988/ENSG00000143947/ENSG00000142541/ENSG00000112306/ENSG00000130255/ENSG00000116698/ENSG00000105372/ENSG00000149273/ENSG00000137154/ENSG00000157106/ENSG00000164587/ENSG00000122026/ENSG00000170889/ENSG00000167526/ENSG00000109475/ENSG00000163682/ENSG00000063177/ENSG00000148303/ENSG00000116251/ENSG00000115268/ENSG00000229117/ENSG00000137818/ENSG00000171858/ENSG00000110700/ENSG00000186468…	RPS20/RPS27A/RPL13A/RPS12/RPL36/SMG7/RPS19/RPS3/RPS6/SMG1/RPS14/RPL21/RPS9/RPL13/RPL34/RPL9/RPL18/RPL7A/RPL22/RPS15/RPL41/RPLP1/RPS21/RPS13/RPS23/RPS3A	1
BP	GO:0016072	rRNA metabolic process	31/649	299/15532	3.07375e-06	0.000700492	ENSG00000008988/ENSG00000143947/ENSG00000173113/ENSG00000142541/ENSG00000112306/ENSG00000130255/ENSG00000105372/ENSG00000149273/ENSG00000137154/ENSG00000197223/ENSG00000164587/ENSG00000122026/ENSG00000170889/ENSG00000167526/ENSG00000109475/ENSG00000163682/ENSG00000075914/ENSG00000164167/ENSG00000063177/ENSG00000148303/ENSG00000116251/ENSG00000115268/ENSG00000229117/ENSG00000130305/ENSG00000137818…	RPS20/RPS27A/TRMT112/RPL13A/RPS12/RPL36/RPS19/RPS3/RPS6/C1D/RPS14/RPL21/RPS9/RPL13/RPL34/RPL9/EXOSC7/LSM6/RPL18/RPL7A/RPL22/RPS15/RPL41/NSUN5/RPLP1/RPS21/RPS13/RPS23/RPS3A/TSR3	1
BP	GO:0034470	ncRNA processing	33/649	414/15532	0.000299782	0.0418728	ENSG00000008988/ENSG00000143947/ENSG00000100354/ENSG00000142541/ENSG00000112306/ENSG00000130255/ENSG00000116698/ENSG00000105372/ENSG00000026297/ENSG00000149273/ENSG00000181163/ENSG00000137154/ENSG00000157106/ENSG00000164587/ENSG00000122026/ENSG00000119705/ENSG00000080802/ENSG00000170889/ENSG00000156976/ENSG00000167526/ENSG00000109475/ENSG00000163682/ENSG00000149311/ENSG00000075914/ENSG00000126883…	RPS20/RPS27A/TNRC6B/RPL13A/RPS12/RPL36/SMG7/RPS19/RNASET2/RPS3/NPM1/RPS6/SMG1/RPS14/RPL21/SLIRP/CNOT4/RPS9/EIF4A2/RPL13/RPL34/RPL9/ATM/EXOSC7/NUP214/LSM6/RPL18/RPL7A/RPL22/RPS15/RPL41/RPLP1/RPS21/RPS13/RPS23/RPS3A	1
BP	GO:0002181	cytoplasmic translation	13/649	87/15532	6.22081e-05	0.0107744	ENSG00000008988/ENSG00000143947/ENSG00000142541/ENSG00000112306/ENSG00000130255/ENSG00000105372/ENSG00000149273/ENSG00000137154/ENSG00000164587/ENSG00000122026/ENSG00000170889/ENSG00000167526/ENSG00000109475/ENSG00000163682/ENSG00000143742/ENSG00000063177/ENSG00000148303/ENSG00000116251/ENSG00000115268/ENSG00000229117/ENSG00000137818/ENSG00000100417/ENSG00000171858/ENSG00000110700/ENSG00000186468…	RPS20/RPS27A/RPL13A/RPS12/RPL36/RPS19/RPS3/RPS6/RPS14/RPL21/RPS9/RPL13/RPL34/RPL9/SRP9/RPL18/RPL7A/RPL22/RPS15/RPL41/RPLP1/PMM1/RPS21/RPS13/RPS23/RPS3A	2
BP	GO:0006413	translational initiation	27/649	191/15532	2.76688e-08	1.19806e-05	ENSG00000008988/ENSG00000143947/ENSG00000142541/ENSG00000112306/ENSG00000130255/ENSG00000105372/ENSG00000149273/ENSG00000137154/ENSG00000164587/ENSG00000122026/ENSG00000170889/ENSG00000198626/ENSG00000167526/ENSG00000109475/ENSG00000163682/ENSG00000143742/ENSG00000063177/ENSG00000148303/ENSG00000116251/ENSG00000115268/ENSG00000229117/ENSG00000137818/ENSG00000100417/ENSG00000171858/ENSG00000110700…	RPS20/RPS27A/RPL13A/RPS12/RPL36/RPS19/RPS3/RPS6/RPS14/RPL21/RPS9/RYR2/RPL13/RPL34/RPL9/SRP9/RPL18/RPL7A/RPL22/RPS15/RPL41/RPLP1/PMM1/RPS21/RPS13/RPS23/RPS3A	2
BP	GO:0008593	regulation of Notch signaling pathway	14/649	92/15532	2.65439e-05	0.00499718	ENSG00000008988/ENSG00000132846/ENSG00000143947/ENSG00000142541/ENSG00000112306/ENSG00000196683/ENSG00000130255/ENSG00000105372/ENSG00000149273/ENSG00000137154/ENSG00000114315/ENSG00000175193/ENSG00000164587/ENSG00000127328/ENSG00000122026/ENSG00000198258/ENSG00000184903/ENSG00000170889/ENSG00000167526/ENSG00000109475/ENSG00000163682/ENSG00000143742/ENSG00000063177/ENSG00000148303/ENSG00000116251…	RPS20/ZBED3/RPS27A/RPL13A/RPS12/TOMM7/RPL36/RPS19/RPS3/RPS6/HES1/PARL/RPS14/RAB3IP/RPL21/UBL5/IMMP2L/RPS9/RPL13/RPL34/RPL9/SRP9/RPL18/RPL7A/RPL22/RPS15/RPL41/LRRC46/MIS18A/RPLP1/VPS13D/PMM1/RPS21/TIMM13/RPS13/PEX7/STXBP4/RPS23/RPS3A/HUWE1	3
BP	GO:0045747	positive regulation of Notch signaling pathway	10/649	46/15532	1.57813e-05	0.00325396	ENSG00000008988/ENSG00000142541/ENSG00000130255/ENSG00000149273/ENSG00000149100/ENSG00000163682/ENSG00000063177/ENSG00000116251/ENSG00000229117/ENSG00000137818/ENSG00000171858/ENSG00000186468/ENSG00000145425	RPS20/RPL13A/RPL36/RPS3/EIF3M/RPL9/RPL18/RPL22/RPL41/RPLP1/RPS21/RPS23/RPS3A	3
BP	GO:0022904	respiratory electron transport chain	16/649	113/15532	1.82839e-05	0.00359861	ENSG00000008988/ENSG00000143947/ENSG00000100354/ENSG00000142541/ENSG00000112306/ENSG00000130255/ENSG00000116698/ENSG00000105372/ENSG00000149273/ENSG00000181163/ENSG00000137154/ENSG00000157106/ENSG00000164587/ENSG00000122026/ENSG00000080802/ENSG00000170889/ENSG00000156976/ENSG00000167526/ENSG00000109475/ENSG00000163682/ENSG00000149311/ENSG00000075914/ENSG00000126883/ENSG00000164167/ENSG00000063177…	RPS20/RPS27A/TNRC6B/RPL13A/RPS12/RPL36/SMG7/RPS19/RPS3/NPM1/RPS6/SMG1/RPS14/RPL21/CNOT4/RPS9/EIF4A2/RPL13/RPL34/RPL9/ATM/EXOSC7/NUP214/LSM6/RPL18/RPL7A/RPL22/RPS15/RPL41/RPLP1/RPS21/RPS13/RPS23/RPS3A	4
BP	GO:0042773	ATP synthesis coupled electron transport	13/649	96/15532	0.000173963	0.0269021	ENSG00000100393/ENSG00000114315/ENSG00000184384/ENSG00000005339/ENSG00000138756/ENSG00000115977/ENSG00000100060/ENSG00000198719/ENSG00000161021/ENSG00000166823	EP300/HES1/MAML2/CREBBP/BMP2K/AAK1/MFNG/DLL1/MAML1/MESP1	4
BP	GO:0042775	mitochondrial ATP synthesis coupled electron transport	13/649	95/15532	0.000156259	0.0250593	ENSG00000204922/ENSG00000164919/ENSG00000198786/ENSG00000212907/ENSG00000119013/ENSG00000147684/ENSG00000171503/ENSG00000184903/ENSG00000198888/ENSG00000105379/ENSG00000006695/ENSG00000173660/ENSG00000135940/ENSG00000151366/ENSG00000004779/ENSG00000156467	UQCC3/COX6C/MT-ND5/MT-ND4L/NDUFB3/NDUFB9/ETFDH/IMMP2L/MT-ND1/ETFB/COX10/UQCRH/COX5B/NDUFC2/NDUFAB1/UQCRB	4
BP	GO:0035051	cardiocyte differentiation	18/649	133/15532	1.0582e-05	0.00229101	ENSG00000008988/ENSG00000143947/ENSG00000173113/ENSG00000142541/ENSG00000112306/ENSG00000130255/ENSG00000105372/ENSG00000149273/ENSG00000137154/ENSG00000197223/ENSG00000105373/ENSG00000164587/ENSG00000122026/ENSG00000170889/ENSG00000167526/ENSG00000109475/ENSG00000163682/ENSG00000075914/ENSG00000164167/ENSG00000063177/ENSG00000148303/ENSG00000116251/ENSG00000115268/ENSG00000229117/ENSG00000130305…	RPS20/RPS27A/TRMT112/RPL13A/RPS12/RPL36/RPS19/RPS3/RPS6/C1D/NOP53/RPS14/RPL21/RPS9/RPL13/RPL34/RPL9/EXOSC7/LSM6/RPL18/RPL7A/RPL22/RPS15/RPL41/NSUN5/RPLP1/RPS21/RPS13/RPS23/RPS3A/TSR3	5
BP	GO:0045214	sarcomere organization	9/649	45/15532	8.43501e-05	0.0140475	ENSG00000155657/ENSG00000117707/ENSG00000117713/ENSG00000112276/ENSG00000138347/ENSG00000089225/ENSG00000175206/ENSG00000198719/ENSG00000161021/ENSG00000134775/ENSG00000141052/ENSG00000166823/ENSG00000170776/ENSG00000132510/ENSG00000116161	TTN/PROX1/ARID1A/BVES/MYPN/TBX5/NPPA/DLL1/MAML1/FHOD3/MYOCD/MESP1/AKAP13/KDM6B/CACYBP	5
BP	GO:0048738	cardiac muscle tissue development	20/649	201/15532	0.000295253	0.0418728	ENSG00000155657/ENSG00000117707/ENSG00000105048/ENSG00000122367/ENSG00000138347/ENSG00000134775/ENSG00000170776/ENSG00000154358/ENSG00000130595	TTN/PROX1/TNNT1/LDB3/MYPN/FHOD3/AKAP13/OBSCN/TNNT3	5
BP	GO:0055007	cardiac muscle cell differentiation	15/649	106/15532	3.3424e-05	0.00603025	ENSG00000204922/ENSG00000164919/ENSG00000198786/ENSG00000212907/ENSG00000119013/ENSG00000147684/ENSG00000198888/ENSG00000006695/ENSG00000173660/ENSG00000135940/ENSG00000151366/ENSG00000004779/ENSG00000156467	UQCC3/COX6C/MT-ND5/MT-ND4L/NDUFB3/NDUFB9/MT-ND1/COX10/UQCRH/COX5B/NDUFC2/NDUFAB1/UQCRB	5
BP	GO:0006364	rRNA processing	30/649	265/15532	7.12911e-07	0.000237454	ENSG00000008988/ENSG00000143947/ENSG00000142541/ENSG00000112306/ENSG00000130255/ENSG00000105372/ENSG00000149273/ENSG00000137154/ENSG00000164587/ENSG00000122026/ENSG00000170889/ENSG00000167526/ENSG00000109475/ENSG00000163682/ENSG00000143742/ENSG00000063177/ENSG00000148303/ENSG00000116251/ENSG00000115268/ENSG00000229117/ENSG00000137818/ENSG00000171858/ENSG00000110700/ENSG00000186468/ENSG00000145425	RPS20/RPS27A/RPL13A/RPS12/RPL36/RPS19/RPS3/RPS6/RPS14/RPL21/RPS9/RPL13/RPL34/RPL9/SRP9/RPL18/RPL7A/RPL22/RPS15/RPL41/RPLP1/RPS21/RPS13/RPS23/RPS3A	6
BP	GO:0022613	ribonucleoprotein complex biogenesis	43/649	469/15532	1.14766e-06	0.000342249	ENSG00000008988/ENSG00000143947/ENSG00000142541/ENSG00000088808/ENSG00000112306/ENSG00000196683/ENSG00000127603/ENSG00000130255/ENSG00000105372/ENSG00000149273/ENSG00000137154/ENSG00000164587/ENSG00000127328/ENSG00000122026/ENSG00000170889/ENSG00000167526/ENSG00000109475/ENSG00000163682/ENSG00000143742/ENSG00000063177/ENSG00000148303/ENSG00000116251/ENSG00000115268/ENSG00000229117/ENSG00000137818…	RPS20/RPS27A/RPL13A/PPP1R13B/RPS12/TOMM7/MACF1/RPL36/RPS19/RPS3/RPS6/RPS14/RAB3IP/RPL21/RPS9/RPL13/RPL34/RPL9/SRP9/RPL18/RPL7A/RPL22/RPS15/RPL41/RPLP1/OPTN/RPS21/TIMM13/RPS13/RPS23/RPS3A	6
BP	GO:0042254	ribosome biogenesis	34/649	330/15532	1.18562e-06	0.000342249	ENSG00000155657/ENSG00000149256/ENSG00000117707/ENSG00000117713/ENSG00000114315/ENSG00000112276/ENSG00000138347/ENSG00000089225/ENSG00000175206/ENSG00000198719/ENSG00000161021/ENSG00000134775/ENSG00000141052/ENSG00000110195/ENSG00000166823/ENSG00000170776/ENSG00000132510/ENSG00000116161	TTN/TENM4/PROX1/ARID1A/HES1/BVES/MYPN/TBX5/NPPA/DLL1/MAML1/FHOD3/MYOCD/FOLR1/MESP1/AKAP13/KDM6B/CACYBP	6
BP	GO:0051168	nuclear export	20/649	198/15532	0.000241868	0.0361134	ENSG00000204922/ENSG00000164919/ENSG00000198786/ENSG00000212907/ENSG00000119013/ENSG00000147684/ENSG00000198888/ENSG00000006695/ENSG00000173660/ENSG00000135940/ENSG00000151366/ENSG00000004779/ENSG00000156467	UQCC3/COX6C/MT-ND5/MT-ND4L/NDUFB3/NDUFB9/MT-ND1/COX10/UQCRH/COX5B/NDUFC2/NDUFAB1/UQCRB	7
Category	GOID	Description	GeneRatio	BgRatio	pvalue	padj	geneID	geneName	Group
CC	GO:0005925	focal adhesion	32/674	388/16374	0.000154944	0.00744574	ENSG00000142541/ENSG00000182154/ENSG00000130255/ENSG00000137876/ENSG00000122026/ENSG00000167526/ENSG00000109475/ENSG00000163682/ENSG00000185414/ENSG00000063177/ENSG00000148303/ENSG00000116251/ENSG00000229117/ENSG00000137818/ENSG00000111639/ENSG00000106591/ENSG00000262814	RPL13A/MRPL41/RPL36/RSL24D1/RPL21/RPL13/RPL34/RPL9/MRPL30/RPL18/RPL7A/RPL22/RPL41/RPLP1/MRPL51/MRPL32/MRPL12	1
CC	GO:0030055	cell-substrate junction	32/674	396/16374	0.000224305	0.00804508	ENSG00000172403/ENSG00000079308/ENSG00000142541/ENSG00000151914/ENSG00000041982/ENSG00000054654/ENSG00000145012/ENSG00000105372/ENSG00000149273/ENSG00000181163/ENSG00000164587/ENSG00000002586/ENSG00000170889/ENSG00000163682/ENSG00000126883/ENSG00000063177/ENSG00000148303/ENSG00000115963/ENSG00000116251/ENSG00000083857/ENSG00000115268/ENSG00000031081/ENSG00000145819/ENSG00000101311/ENSG00000137818…	SYNPO2/TNS1/RPL13A/DST/TNC/SYNE2/LPP/RPS19/RPS3/NPM1/RPS14/CD99/RPS9/RPL9/NUP214/RPL18/RPL7A/RND3/RPL22/FAT1/RPS15/ARHGAP31/ARHGAP26/FERMT1/RPLP1/KLF11/LRP1/RPS13/RPS3A/NUMB/ARPC3/ADGRB1	1
CC	GO:0005844	polysome	10/674	74/16374	0.000868941	0.0212496	ENSG00000008988/ENSG00000143947/ENSG00000142541/ENSG00000112306/ENSG00000130255/ENSG00000105372/ENSG00000149273/ENSG00000137154/ENSG00000137876/ENSG00000164587/ENSG00000122026/ENSG00000170889/ENSG00000167526/ENSG00000109475/ENSG00000163682/ENSG00000063177/ENSG00000148303/ENSG00000116251/ENSG00000168040/ENSG00000115268/ENSG00000229117/ENSG00000137818/ENSG00000171858/ENSG00000110700/ENSG00000186468…	RPS20/RPS27A/RPL13A/RPS12/RPL36/RPS19/RPS3/RPS6/RSL24D1/RPS14/RPL21/RPS9/RPL13/RPL34/RPL9/RPL18/RPL7A/RPL22/FADD/RPS15/RPL41/RPLP1/RPS21/RPS13/RPS23/CCT8/RPS3A/CCT4	2
CC	GO:0000779	condensed chromosome, centromeric region	12/674	114/16374	0.00255966	0.0465058	ENSG00000008988/ENSG00000143947/ENSG00000142541/ENSG00000112306/ENSG00000130255/ENSG00000105372/ENSG00000149273/ENSG00000137154/ENSG00000137876/ENSG00000164587/ENSG00000122026/ENSG00000170889/ENSG00000167526/ENSG00000109475/ENSG00000163682/ENSG00000063177/ENSG00000148303/ENSG00000116251/ENSG00000115268/ENSG00000229117/ENSG00000137818/ENSG00000171858/ENSG00000110700/ENSG00000186468/ENSG00000145425	RPS20/RPS27A/RPL13A/RPS12/RPL36/RPS19/RPS3/RPS6/RSL24D1/RPS14/RPL21/RPS9/RPL13/RPL34/RPL9/RPL18/RPL7A/RPL22/RPS15/RPL41/RPLP1/RPS21/RPS13/RPS23/RPS3A	2
CC	GO:0005840	ribosome	31/674	235/16374	9.9835e-09	1.79037e-06	ENSG00000008988/ENSG00000143947/ENSG00000112306/ENSG00000105372/ENSG00000149273/ENSG00000137154/ENSG00000164587/ENSG00000170889/ENSG00000115268/ENSG00000171858/ENSG00000110700/ENSG00000186468/ENSG00000145425	RPS20/RPS27A/RPS12/RPS19/RPS3/RPS6/RPS14/RPS9/RPS15/RPS21/RPS13/RPS23/RPS3A	2
CC	GO:0015934	large ribosomal subunit	17/674	117/16374	5.84771e-06	0.000449438	ENSG00000142541/ENSG00000130255/ENSG00000137876/ENSG00000122026/ENSG00000167526/ENSG00000109475/ENSG00000163682/ENSG00000063177/ENSG00000148303/ENSG00000116251/ENSG00000229117/ENSG00000137818	RPL13A/RPL36/RSL24D1/RPL21/RPL13/RPL34/RPL9/RPL18/RPL7A/RPL22/RPL41/RPLP1	2
CC	GO:0015935	small ribosomal subunit	13/674	71/16374	5.56754e-06	0.000449438	ENSG00000204922/ENSG00000198786/ENSG00000196683/ENSG00000182154/ENSG00000212907/ENSG00000119013/ENSG00000147684/ENSG00000171503/ENSG00000184903/ENSG00000173915/ENSG00000185414/ENSG00000198888/ENSG00000167863/ENSG00000173660/ENSG00000172586/ENSG00000111639/ENSG00000135940/ENSG00000106591/ENSG00000169020/ENSG00000099800/ENSG00000151366/ENSG00000004779/ENSG00000083123/ENSG00000156467/ENSG00000154079…	UQCC3/MT-ND5/TOMM7/MRPL41/MT-ND4L/NDUFB3/NDUFB9/ETFDH/IMMP2L/ATP5MD/MRPL30/MT-ND1/ATP5PD/UQCRH/CHCHD1/MRPL51/COX5B/MRPL32/ATP5ME/TIMM13/NDUFC2/NDUFAB1/BCKDHB/UQCRB/SDHAF4/MRPL12	2
CC	GO:0022625	cytosolic large ribosomal subunit	12/674	64/16374	9.86857e-06	0.000663661	ENSG00000172403/ENSG00000079308/ENSG00000142541/ENSG00000151914/ENSG00000041982/ENSG00000054654/ENSG00000145012/ENSG00000105372/ENSG00000149273/ENSG00000181163/ENSG00000164587/ENSG00000002586/ENSG00000170889/ENSG00000163682/ENSG00000126883/ENSG00000063177/ENSG00000148303/ENSG00000115963/ENSG00000116251/ENSG00000083857/ENSG00000115268/ENSG00000031081/ENSG00000145819/ENSG00000101311/ENSG00000137818…	SYNPO2/TNS1/RPL13A/DST/TNC/SYNE2/LPP/RPS19/RPS3/NPM1/RPS14/CD99/RPS9/RPL9/NUP214/RPL18/RPL7A/RND3/RPL22/FAT1/RPS15/ARHGAP31/ARHGAP26/FERMT1/RPLP1/KLF11/LRP1/RPS13/RPS3A/NUMB/ARPC3/ADGRB1	2
CC	GO:0022626	cytosolic ribosome	25/674	117/16374	8.58487e-12	4.61866e-09	ENSG00000204922/ENSG00000198786/ENSG00000212907/ENSG00000119013/ENSG00000147684/ENSG00000198888/ENSG00000173660/ENSG00000135940/ENSG00000151366/ENSG00000004779/ENSG00000156467/ENSG00000154079	UQCC3/MT-ND5/MT-ND4L/NDUFB3/NDUFB9/MT-ND1/UQCRH/COX5B/NDUFC2/NDUFAB1/UQCRB/SDHAF4	2
CC	GO:0022627	cytosolic small ribosomal subunit	13/674	46/16374	2.51788e-08	3.38655e-06	ENSG00000172403/ENSG00000079308/ENSG00000142541/ENSG00000151914/ENSG00000041982/ENSG00000054654/ENSG00000145012/ENSG00000105372/ENSG00000149273/ENSG00000181163/ENSG00000164587/ENSG00000002586/ENSG00000170889/ENSG00000163682/ENSG00000126883/ENSG00000063177/ENSG00000148303/ENSG00000115963/ENSG00000116251/ENSG00000083857/ENSG00000115268/ENSG00000031081/ENSG00000145819/ENSG00000101311/ENSG00000137818…	SYNPO2/TNS1/RPL13A/DST/TNC/SYNE2/LPP/RPS19/RPS3/NPM1/RPS14/CD99/RPS9/RPL9/NUP214/RPL18/RPL7A/RND3/RPL22/FAT1/RPS15/ARHGAP31/ARHGAP26/FERMT1/RPLP1/KLF11/LRP1/RPS13/RPS3A/NUMB/ARPC3/ADGRB1	2
CC	GO:0044391	ribosomal subunit	30/674	187/16374	1.48757e-10	4.00157e-08	ENSG00000158352/ENSG00000205542/ENSG00000169750/ENSG00000101311/ENSG00000034510/ENSG00000198087/ENSG00000111229	SHROOM4/TMSB4X/RAC3/FERMT1/TMSB10/CD2AP/ARPC3	2
CC	GO:0098687	chromosomal region	26/674	332/16374	0.00132962	0.028723	ENSG00000110090/ENSG00000204922/ENSG00000198786/ENSG00000196683/ENSG00000212907/ENSG00000119013/ENSG00000147684/ENSG00000171503/ENSG00000184903/ENSG00000173915/ENSG00000198888/ENSG00000167863/ENSG00000173660/ENSG00000135940/ENSG00000169020/ENSG00000151366/ENSG00000004779/ENSG00000156467/ENSG00000154079	CPT1A/UQCC3/MT-ND5/TOMM7/MT-ND4L/NDUFB3/NDUFB9/ETFDH/IMMP2L/ATP5MD/MT-ND1/ATP5PD/UQCRH/COX5B/ATP5ME/NDUFC2/NDUFAB1/UQCRB/SDHAF4	2
CC	GO:0042788	polysomal ribosome	6/674	30/16374	0.00121183	0.0283462	ENSG00000110090/ENSG00000204922/ENSG00000164919/ENSG00000125995/ENSG00000198786/ENSG00000182199/ENSG00000004799/ENSG00000182154/ENSG00000212907/ENSG00000149273/ENSG00000119013/ENSG00000147684/ENSG00000175193/ENSG00000171503/ENSG00000184903/ENSG00000173915/ENSG00000183773/ENSG00000185414/ENSG00000198888/ENSG00000167863/ENSG00000161513/ENSG00000006695/ENSG00000173660/ENSG00000166816/ENSG00000172586…	CPT1A/UQCC3/COX6C/ROMO1/MT-ND5/SHMT2/PDK4/MRPL41/MT-ND4L/RPS3/NDUFB3/NDUFB9/PARL/ETFDH/IMMP2L/ATP5MD/AIFM3/MRPL30/MT-ND1/ATP5PD/FDXR/COX10/UQCRH/LDHD/CHCHD1/MRPL51/COX5B/MRPL32/ATP5ME/TIMM13/HIGD1A/NDUFC2/NDUFAB1/UQCRB/SDHAF4/MRPL12	2
CC	GO:0030017	sarcomere	17/674	192/16374	0.00249418	0.0465058	ENSG00000204922/ENSG00000198786/ENSG00000212907/ENSG00000119013/ENSG00000147684/ENSG00000198888/ENSG00000173660/ENSG00000135940/ENSG00000181061/ENSG00000151366/ENSG00000004779/ENSG00000156467/ENSG00000154079	UQCC3/MT-ND5/MT-ND4L/NDUFB3/NDUFB9/MT-ND1/UQCRH/COX5B/HIGD1A/NDUFC2/NDUFAB1/UQCRB/SDHAF4	3
CC	GO:0030018	Z disc	14/674	122/16374	0.000493274	0.0156107	ENSG00000204922/ENSG00000198786/ENSG00000212907/ENSG00000119013/ENSG00000147684/ENSG00000184903/ENSG00000173915/ENSG00000198888/ENSG00000167863/ENSG00000173660/ENSG00000135940/ENSG00000169020/ENSG00000151366/ENSG00000004779/ENSG00000156467/ENSG00000154079	UQCC3/MT-ND5/MT-ND4L/NDUFB3/NDUFB9/IMMP2L/ATP5MD/MT-ND1/ATP5PD/UQCRH/COX5B/ATP5ME/NDUFC2/NDUFAB1/UQCRB/SDHAF4	3
CC	GO:0031674	I band	14/674	135/16374	0.00134894	0.028723	ENSG00000204922/ENSG00000198786/ENSG00000212907/ENSG00000119013/ENSG00000147684/ENSG00000198888/ENSG00000173660/ENSG00000135940/ENSG00000151366/ENSG00000004779/ENSG00000156467/ENSG00000154079	UQCC3/MT-ND5/MT-ND4L/NDUFB3/NDUFB9/MT-ND1/UQCRH/COX5B/NDUFC2/NDUFAB1/UQCRB/SDHAF4	3
CC	GO:0031941	filamentous actin	7/674	38/16374	0.000803548	0.0205861	ENSG00000155657/ENSG00000183091/ENSG00000172403/ENSG00000151067/ENSG00000151914/ENSG00000054654/ENSG00000122367/ENSG00000138347/ENSG00000198626/ENSG00000166317/ENSG00000196876/ENSG00000134775/ENSG00000154358/ENSG00000156804	TTN/NEB/SYNPO2/CACNA1C/DST/SYNE2/LDB3/MYPN/RYR2/SYNPO2L/SCN8A/FHOD3/OBSCN/FBXO32	3
CC	GO:0043292	contractile fiber	19/674	226/16374	0.00259326	0.0465058	ENSG00000055609/ENSG00000167548/ENSG00000280789/ENSG00000132510	KMT2C/KMT2D/PAGR1/KDM6B	3
CC	GO:0034708	methyltransferase complex	11/674	95/16374	0.00178754	0.0356184	ENSG00000204922/ENSG00000198786/ENSG00000212907/ENSG00000119013/ENSG00000147684/ENSG00000171503/ENSG00000198888/ENSG00000173660/ENSG00000151366/ENSG00000004779/ENSG00000083123/ENSG00000156467/ENSG00000154079	UQCC3/MT-ND5/MT-ND4L/NDUFB3/NDUFB9/ETFDH/MT-ND1/UQCRH/NDUFC2/NDUFAB1/BCKDHB/UQCRB/SDHAF4	4
CC	GO:0044666	MLL3/4 complex	4/674	11/16374	0.0007448	0.0200351	ENSG00000203760/ENSG00000166987/ENSG00000153044/ENSG00000066923/ENSG00000100162/ENSG00000140451/ENSG00000204406/ENSG00000149311/ENSG00000147421/ENSG00000136982/ENSG00000183684/ENSG00000107290/ENSG00000159055/ENSG00000166848/ENSG00000133247/ENSG00000134982/ENSG00000166582/ENSG00000075188/ENSG00000164109/ENSG00000109805/ENSG00000111581/ENSG00000163535/ENSG00000153774/ENSG00000132475/ENSG00000102901…	CENPW/MBD6/CENPH/STAG3/CENPM/PIF1/MBD5/ATM/HMBOX1/DSCC1/ALYREF/SETX/MIS18A/TERF2IP/KMT5C/APC/CENPV/NUP37/MAD2L1/NCAPG/NUP107/SGO2/CFDP1/H3F3B/CENPT/CHEK1	4
CC	GO:0005743	mitochondrial inner membrane	36/674	495/16374	0.000697531	0.0197512	ENSG00000008988/ENSG00000143947/ENSG00000142541/ENSG00000112306/ENSG00000182154/ENSG00000130255/ENSG00000105372/ENSG00000149273/ENSG00000137154/ENSG00000137876/ENSG00000164587/ENSG00000122026/ENSG00000170889/ENSG00000167526/ENSG00000109475/ENSG00000163682/ENSG00000185414/ENSG00000063177/ENSG00000148303/ENSG00000116251/ENSG00000115268/ENSG00000229117/ENSG00000137818/ENSG00000111639/ENSG00000171858…	RPS20/RPS27A/RPL13A/RPS12/MRPL41/RPL36/RPS19/RPS3/RPS6/RSL24D1/RPS14/RPL21/RPS9/RPL13/RPL34/RPL9/MRPL30/RPL18/RPL7A/RPL22/RPS15/RPL41/RPLP1/MRPL51/RPS21/MRPL32/RPS13/RPS23/RPS3A/MRPL12	5
CC	GO:0098798	mitochondrial protein complex	26/674	260/16374	2.793e-05	0.00166959	ENSG00000118058/ENSG00000198646/ENSG00000167088/ENSG00000139343/ENSG00000055609/ENSG00000167548/ENSG00000280789/ENSG00000132510/ENSG00000182004/ENSG00000198026/ENSG00000171634	KMT2A/NCOA6/SNRPD1/SNRPF/KMT2C/KMT2D/PAGR1/KDM6B/SNRPE/ZNF335/BPTF	5
CC	GO:0098800	inner mitochondrial membrane protein complex	16/674	139/16374	0.000193755	0.00744574	ENSG00000155657/ENSG00000183091/ENSG00000172403/ENSG00000151067/ENSG00000151914/ENSG00000054654/ENSG00000105048/ENSG00000131018/ENSG00000122367/ENSG00000138347/ENSG00000198626/ENSG00000166317/ENSG00000196876/ENSG00000134775/ENSG00000154358/ENSG00000156804/ENSG00000130595	TTN/NEB/SYNPO2/CACNA1C/DST/SYNE2/TNNT1/SYNE1/LDB3/MYPN/RYR2/SYNPO2L/SCN8A/FHOD3/OBSCN/FBXO32/TNNT3	5
CC	GO:0005746	mitochondrial respiratory chain	12/674	91/16374	0.000344299	0.0115771	ENSG00000008988/ENSG00000143947/ENSG00000142541/ENSG00000112306/ENSG00000182154/ENSG00000130255/ENSG00000105372/ENSG00000149273/ENSG00000137154/ENSG00000137876/ENSG00000164587/ENSG00000122026/ENSG00000170889/ENSG00000167526/ENSG00000109475/ENSG00000163682/ENSG00000185414/ENSG00000063177/ENSG00000148303/ENSG00000116251/ENSG00000115268/ENSG00000229117/ENSG00000137818/ENSG00000172586/ENSG00000111639…	RPS20/RPS27A/RPL13A/RPS12/MRPL41/RPL36/RPS19/RPS3/RPS6/RSL24D1/RPS14/RPL21/RPS9/RPL13/RPL34/RPL9/MRPL30/RPL18/RPL7A/RPL22/RPS15/RPL41/RPLP1/CHCHD1/MRPL51/RPS21/MRPL32/RPS13/RPS23/RPS3A/MRPL12	5
CC	GO:0070469	respiratory chain	13/674	98/16374	0.000185901	0.00744574	ENSG00000155657/ENSG00000183091/ENSG00000172403/ENSG00000151067/ENSG00000151914/ENSG00000054654/ENSG00000122367/ENSG00000138347/ENSG00000198626/ENSG00000166317/ENSG00000196876/ENSG00000134775/ENSG00000154358/ENSG00000156804	TTN/NEB/SYNPO2/CACNA1C/DST/SYNE2/LDB3/MYPN/RYR2/SYNPO2L/SCN8A/FHOD3/OBSCN/FBXO32	5
CC	GO:0098803	respiratory chain complex	12/674	84/16374	0.000160218	0.00744574	ENSG00000203760/ENSG00000153044/ENSG00000100162/ENSG00000133247/ENSG00000166582/ENSG00000075188/ENSG00000164109/ENSG00000109805/ENSG00000111581/ENSG00000163535/ENSG00000153774/ENSG00000102901	CENPW/CENPH/CENPM/KMT5C/CENPV/NUP37/MAD2L1/NCAPG/NUP107/SGO2/CFDP1/CENPT	5
CC	GO:1990204	oxidoreductase complex	13/674	109/16374	0.000535124	0.0159943	ENSG00000155657/ENSG00000183091/ENSG00000172403/ENSG00000151067/ENSG00000151914/ENSG00000054654/ENSG00000105048/ENSG00000131018/ENSG00000124795/ENSG00000247596/ENSG00000122367/ENSG00000138347/ENSG00000198626/ENSG00000166317/ENSG00000196876/ENSG00000134775/ENSG00000154358/ENSG00000156804/ENSG00000130595	TTN/NEB/SYNPO2/CACNA1C/DST/SYNE2/TNNT1/SYNE1/DEK/TWF2/LDB3/MYPN/RYR2/SYNPO2L/SCN8A/FHOD3/OBSCN/FBXO32/TNNT3	5
Category	GOID	Description	GeneRatio	BgRatio	pvalue	padj	geneID	geneName	Group
MF	GO:0003735	structural constituent of ribosome	30/646	155/15573	1.28106e-12	9.4542e-10	ENSG00000008988/ENSG00000143947/ENSG00000142541/ENSG00000112306/ENSG00000182154/ENSG00000130255/ENSG00000105372/ENSG00000149273/ENSG00000137154/ENSG00000137876/ENSG00000164587/ENSG00000122026/ENSG00000170889/ENSG00000167526/ENSG00000109475/ENSG00000163682/ENSG00000185414/ENSG00000063177/ENSG00000148303/ENSG00000116251/ENSG00000115268/ENSG00000229117/ENSG00000137818/ENSG00000111639/ENSG00000171858…	RPS20/RPS27A/RPL13A/RPS12/MRPL41/RPL36/RPS19/RPS3/RPS6/RSL24D1/RPS14/RPL21/RPS9/RPL13/RPL34/RPL9/MRPL30/RPL18/RPL7A/RPL22/RPS15/RPL41/RPLP1/MRPL51/RPS21/MRPL32/RPS13/RPS23/RPS3A/MRPL12	1

## Sheet: GO_PFOS
Category	GOID	Description	GeneRatio	BgRatio	pvalue	padj	geneID	geneName	Group
BP	GO:0000184	nuclear-transcribed mRNA catabolic process, nonsense-mediated decay	30/1203	121/15486	8.07823e-09	2.509e-06	ENSG00000149256/ENSG00000203883/ENSG00000198719/ENSG00000135547/ENSG00000115641/ENSG00000155657/ENSG00000114315/ENSG00000164736/ENSG00000089225/ENSG00000136574/ENSG00000092969/ENSG00000175206/ENSG00000164107/ENSG00000142178/ENSG00000150593/ENSG00000112276/ENSG00000141052/ENSG00000075223/ENSG00000117713/ENSG00000140795/ENSG00000108773/ENSG00000198812/ENSG00000163110/ENSG00000121068/ENSG00000199157…	TENM4/SOX18/DLL1/HEY2/FHL2/TTN/HES1/SOX17/TBX5/GATA4/TGFB2/NPPA/HAND2/SIK1/PDCD4/BVES/MYOCD/SEMA3C/ARID1A/MYLK3/KAT2A/LRRC10/PDLIM5/TBX2/MIR208A/FOLR1/TWIST1/MIR200B/TGFBR3/FHOD3/SOX6/PROX1/MAML1/MYPN/TCAP/IFT20/JAG1/PRICKLE1/MEF2A	1
BP	GO:0000956	nuclear-transcribed mRNA catabolic process	36/1203	207/15486	3.77931e-06	0.000321851	ENSG00000128917/ENSG00000149256/ENSG00000152192/ENSG00000138795/ENSG00000106991/ENSG00000198719/ENSG00000135547/ENSG00000115641/ENSG00000118526/ENSG00000155657/ENSG00000164736/ENSG00000101331/ENSG00000089225/ENSG00000170989/ENSG00000169946/ENSG00000121577/ENSG00000152661/ENSG00000100628/ENSG00000136574/ENSG00000092969/ENSG00000175206/ENSG00000142178/ENSG00000112175/ENSG00000185386/ENSG00000112276…	DLL4/TENM4/POU4F1/LEF1/ENG/DLL1/HEY2/FHL2/TCF21/TTN/SOX17/CCM2L/TBX5/S1PR1/ZFPM2/POPDC2/GJA1/ASB2/GATA4/TGFB2/NPPA/SIK1/BMP5/MAPK11/BVES/MYOCD/KEL/KLHL41/VAMP5/SEMA3C/ARID1A/MYLK3/MIR25/MYORG/KAT2A/GLI1/PLN/LRRC10/EP300/PDLIM5/TBX2/MIR208A/VAX1/MYL3/TWIST1/MIR200B/TGFBR3/TSC22D3/BCL2/TBX20/FHOD3/SOX6/PROX1/SOX15/FOXC1/DNER/MAML1/HEG1/MYPN/TCAP/ZNF689/FGF8/MYH14/HLX/IFT20/WNT2/HAND1/HMGCR/MEF2A	1
BP	GO:0006402	mRNA catabolic process	42/1203	343/15486	0.0021882	0.0349054	ENSG00000138795/ENSG00000121039/ENSG00000099250/ENSG00000170381/ENSG00000125850/ENSG00000135547/ENSG00000114315/ENSG00000164107/ENSG00000075223/ENSG00000049130/ENSG00000153993/ENSG00000110195/ENSG00000122691/ENSG00000171791/ENSG00000054598/ENSG00000151617/ENSG00000012171/ENSG00000010319/ENSG00000101384	LEF1/RDH10/NRP1/SEMA3E/OVOL2/HEY2/HES1/HAND2/SEMA3C/KITLG/SEMA3D/FOLR1/TWIST1/BCL2/FOXC1/EDNRA/SEMA3B/SEMA3G/JAG1	1
BP	GO:0001667	ameboidal-type cell migration	53/1203	360/15486	4.56129e-06	0.000364903	ENSG00000138795/ENSG00000121039/ENSG00000099250/ENSG00000170381/ENSG00000106991/ENSG00000125850/ENSG00000135547/ENSG00000118526/ENSG00000114315/ENSG00000149948/ENSG00000089225/ENSG00000170961/ENSG00000092969/ENSG00000164107/ENSG00000166292/ENSG00000112175/ENSG00000162493/ENSG00000157554/ENSG00000150593/ENSG00000122694/ENSG00000075223/ENSG00000183779/ENSG00000049130/ENSG00000119699/ENSG00000162998…	LEF1/RDH10/NRP1/SEMA3E/ENG/OVOL2/HEY2/TCF21/HES1/HMGA2/TBX5/HAS2/TGFB2/HAND2/TMEM100/BMP5/PDPN/ERG/PDCD4/GLIPR2/SEMA3C/ZNF703/KITLG/TGFB3/FRZB/SFRP1/SEMA3D/DAG1/USF3/FOLR1/TWIST1/TGFBR3/BCL2/CRB2/FOXC1/EDNRA/WNT4/ADIPOR1/SEMA3B/DACT3/FGF8/WNT2/SEMA3G/JAG1	2
BP	GO:0001974	blood vessel remodeling	12/1203	39/15486	2.48328e-05	0.00117069	ENSG00000171858/ENSG00000143947/ENSG00000008988/ENSG00000149273/ENSG00000112306/ENSG00000105372/ENSG00000109475/ENSG00000130255/ENSG00000118181/ENSG00000186468/ENSG00000164587/ENSG00000148303/ENSG00000071082/ENSG00000197756/ENSG00000137154/ENSG00000163682/ENSG00000142541/ENSG00000198755/ENSG00000122026/ENSG00000110700/ENSG00000116251/ENSG00000147604/ENSG00000170889/ENSG00000161970/ENSG00000105193…	RPS21/RPS27A/RPS20/RPS3/RPS12/RPS19/RPL34/RPL36/RPS25/RPS23/RPS14/RPL7A/RPL31/RPL37A/RPS6/RPL9/RPL13A/RPL10A/RPL21/RPS13/RPL22/RPL7/RPS9/RPL26/RPS16/RPS3A/RPL41	3
BP	GO:0002181	cytoplasmic translation	17/1203	87/15486	0.000329754	0.00841112	ENSG00000149256/ENSG00000135547/ENSG00000101331/ENSG00000089225/ENSG00000170989/ENSG00000169946/ENSG00000152661/ENSG00000136574/ENSG00000092969/ENSG00000175206/ENSG00000185386/ENSG00000207547/ENSG00000111087/ENSG00000163110/ENSG00000121068/ENSG00000199157/ENSG00000207730/ENSG00000069702/ENSG00000164532/ENSG00000054598/ENSG00000173706/ENSG00000105989	TENM4/HEY2/CCM2L/TBX5/S1PR1/ZFPM2/GJA1/GATA4/TGFB2/NPPA/MAPK11/MIR25/GLI1/PDLIM5/TBX2/MIR208A/MIR200B/TGFBR3/TBX20/FOXC1/HEG1/WNT2	4
BP	GO:0006413	translational initiation	32/1203	192/15486	3.10639e-05	0.00133348	ENSG00000041982/ENSG00000138795/ENSG00000121039/ENSG00000100290/ENSG00000125850/ENSG00000135547/ENSG00000148926/ENSG00000145147/ENSG00000118526/ENSG00000166145/ENSG00000114315/ENSG00000116133/ENSG00000169946/ENSG00000092758/ENSG00000152661/ENSG00000158955/ENSG00000084676/ENSG00000136574/ENSG00000205336/ENSG00000113555/ENSG00000092969/ENSG00000030110/ENSG00000164104/ENSG00000112972/ENSG00000112175…	TNC/LEF1/RDH10/BIK/OVOL2/HEY2/ADM/SLIT2/TCF21/SPINT1/HES1/DHCR24/ZFPM2/COL9A3/GJA1/WNT9B/NCOA1/GATA4/ADGRG1/PCDH12/TGFB2/BAK1/HMGB2/HMGCS1/BMP5/MYOCD/IMMP2L/ID4/PPARD/FZD5/ARID1A/KITLG/SFRP1/STAR/ST14/GRHL2/GLI1/RPS6/RSPO3/BCL2/HYAL3/SOX15/PTGS2/FOXC1/BIRC6/WNT4/SULF1/MERTK/BASP1/CBL/FGF8/PRDX4/TCF7/WNT2/WNT2B/ALKBH1/HAND1/AXL	4
BP	GO:0007015	actin filament organization	47/1203	374/15486	0.000711232	0.0152655	ENSG00000171858/ENSG00000143947/ENSG00000008988/ENSG00000149273/ENSG00000112306/ENSG00000105372/ENSG00000109475/ENSG00000100354/ENSG00000130255/ENSG00000118181/ENSG00000080802/ENSG00000186468/ENSG00000164587/ENSG00000152518/ENSG00000116698/ENSG00000156976/ENSG00000148303/ENSG00000071082/ENSG00000164167/ENSG00000197756/ENSG00000137154/ENSG00000163682/ENSG00000142541/ENSG00000198755/ENSG00000122026…	RPS21/RPS27A/RPS20/RPS3/RPS12/RPS19/RPL34/TNRC6B/RPL36/RPS25/CNOT4/RPS23/RPS14/ZFP36L2/SMG7/EIF4A2/RPL7A/RPL31/LSM6/RPL37A/RPS6/RPL9/RPL13A/RPL10A/RPL21/RPS13/SMG1/RPL22/RPL7/RPS9/RPL26/RPS16/RPS3A/CNOT6/CTIF/RPL41	5
BP	GO:0030048	actin filament-based movement	21/1203	128/15486	0.000839981	0.0178117	ENSG00000110799/ENSG00000107742/ENSG00000099250/ENSG00000170381/ENSG00000120156/ENSG00000146904/ENSG00000213853/ENSG00000165816/ENSG00000139567/ENSG00000152377/ENSG00000084636/ENSG00000101311/ENSG00000166763/ENSG00000170961/ENSG00000102854/ENSG00000187244/ENSG00000167614/ENSG00000162493/ENSG00000112276/ENSG00000132470/ENSG00000006327/ENSG00000112033/ENSG00000163520/ENSG00000173083/ENSG00000160323…	VWF/SPOCK2/NRP1/SEMA3E/TEK/EPHA1/EMP2/VWA2/ACVRL1/SPOCK1/COL16A1/FERMT1/STRCP1/HAS2/MSLN/BCAM/TTYH1/PDPN/BVES/ITGB4/TNFRSF12A/PPARD/FBLN2/HPSE/ADAMTS13/SFRP1/DAG1/L1CAM/ITGA3/CD34/MACF1/SMOC2/BCL2/COL26A1/ITGA2B/MELTF/NF2/WNT4/MERTK/NEXMIF/RSU1/MYADM/PARVA/JAG1/AXL	5
BP	GO:0031032	actomyosin structure organization	27/1203	182/15486	0.00084646	0.0178272	ENSG00000076356/ENSG00000138795/ENSG00000099250/ENSG00000170381/ENSG00000179242/ENSG00000145147/ENSG00000141753/ENSG00000163453/ENSG00000115461/ENSG00000221866/ENSG00000164736/ENSG00000130303/ENSG00000107562/ENSG00000067715/ENSG00000139567/ENSG00000152377/ENSG00000168243/ENSG00000152661/ENSG00000115457/ENSG00000162761/ENSG00000131711/ENSG00000130766/ENSG00000168309/ENSG00000092969/ENSG00000175206…	PLXNA2/LEF1/NRP1/SEMA3E/CDH4/SLIT2/IGFBP4/IGFBP7/IGFBP5/PLXNA4/SOX17/BST2/CXCL12/SYT1/ACVRL1/SPOCK1/GNG4/GJA1/IGFBP2/LMX1A/MAP1B/SESN2/FAM107A/TGFB2/NPPA/TNR/MYOCD/EPHA7/TNFRSF12A/PPARD/SEMA3C/ENPP1/FRZB/SFRP1/SEMA3D/UNC13A/L1CAM/RASGRP2/MACF1/MIR208A/TMEM97/EPB41L3/RIMS2/BCL2/CISH/CDA/ADIPOR1/SEMA3B/DACT3/SIPA1/SEMA3G/LTBP4	5
BP	GO:0007178	transmembrane receptor protein serine/threonine kinase signaling pathway	46/1203	321/15486	3.81334e-05	0.001573	ENSG00000128917/ENSG00000079308/ENSG00000132698/ENSG00000203883/ENSG00000138795/ENSG00000099250/ENSG00000170381/ENSG00000125850/ENSG00000173269/ENSG00000145147/ENSG00000120156/ENSG00000164736/ENSG00000213853/ENSG00000139567/ENSG00000101311/ENSG00000241186/ENSG00000037280/ENSG00000100065/ENSG00000205542/ENSG00000170961/ENSG00000092969/ENSG00000101017/ENSG00000164107/ENSG00000103811/ENSG00000154229…	DLL4/TNS1/RAB25/SOX18/LEF1/NRP1/SEMA3E/OVOL2/MMRN2/SLIT2/TEK/SOX17/EMP2/ACVRL1/FERMT1/TDGF1/FLT4/CARD10/TMSB4X/HAS2/TGFB2/CD40/HAND2/CTSH/PRKCA/PPARD/GLIPR2/SEMA3C/MIR126/RHOJ/MARVELD3/KITLG/PLXND1/MCC/SEMA3D/PLEKHG5/ITGA3/MACF1/MMP9/FOLR1/TWIST1/MIR200B/MET/EPB41L4B/CRB2/PROX1/PTGS2/ADIPOR1/SEMA3B/FGF8/SEMA3G/SYDE1/TAC1	6
BP	GO:0007179	transforming growth factor beta receptor signaling pathway	24/1203	169/15486	0.00288962	0.0432796	ENSG00000128917/ENSG00000066056/ENSG00000010327/ENSG00000099250/ENSG00000170381/ENSG00000106991/ENSG00000198719/ENSG00000249751/ENSG00000167772/ENSG00000135547/ENSG00000173269/ENSG00000148926/ENSG00000120156/ENSG00000149948/ENSG00000146904/ENSG00000213853/ENSG00000131477/ENSG00000139567/ENSG00000179776/ENSG00000100065/ENSG00000136574/ENSG00000092969/ENSG00000101017/ENSG00000166292/ENSG00000119630…	DLL4/TIE1/STAB1/NRP1/SEMA3E/ENG/DLL1/ECSCR/ANGPTL4/HEY2/MMRN2/ADM/TEK/HMGA2/EPHA1/EMP2/RAMP2/ACVRL1/CDH5/CARD10/GATA4/TGFB2/CD40/TMEM100/PGF/PDCD4/MYOCD/CTSH/PRKCA/TNFRSF12A/MIR126/RHOJ/PLXND1/SFRP1/CD34/ECM1/WARS/TWIST1/MIR200B/HIPK1/PTGS2/FOXC1/WNT4/SULF1/HIPK2/TERT	6
BP	GO:0016055	Wnt signaling pathway	58/1203	491/15486	0.000869524	0.0181063	ENSG00000128917/ENSG00000198719/ENSG00000135547/ENSG00000134115/ENSG00000143947/ENSG00000114315/ENSG00000158555/ENSG00000185559/ENSG00000100060/ENSG00000092969/ENSG00000166292/ENSG00000113361/ENSG00000199161/ENSG00000004399/ENSG00000165819/ENSG00000198523/ENSG00000172889/ENSG00000100393/ENSG00000121068/ENSG00000184916/ENSG00000115977/ENSG00000054598/ENSG00000187957/ENSG00000204301/ENSG00000161021…	DLL4/DLL1/HEY2/CNTN6/RPS27A/HES1/GDPD5/DLK1/MFNG/TGFB2/TMEM100/CDH6/MIR126/PLXND1/METTL3/PLN/EGFL7/EP300/TBX2/JAG2/AAK1/FOXC1/DNER/NOTCH4/MAML1/ELF3/CHAC1/CREBBP/DLK2/JAG1	6
BP	GO:0030509	BMP signaling pathway	24/1203	158/15486	0.00114892	0.0218212	ENSG00000128917/ENSG00000066056/ENSG00000010327/ENSG00000099250/ENSG00000170381/ENSG00000106991/ENSG00000198719/ENSG00000249751/ENSG00000167772/ENSG00000173269/ENSG00000148926/ENSG00000120156/ENSG00000149948/ENSG00000146904/ENSG00000213853/ENSG00000131477/ENSG00000139567/ENSG00000179776/ENSG00000100065/ENSG00000136574/ENSG00000092969/ENSG00000101017/ENSG00000119630/ENSG00000103811/ENSG00000154229…	DLL4/TIE1/STAB1/NRP1/SEMA3E/ENG/DLL1/ECSCR/ANGPTL4/MMRN2/ADM/TEK/HMGA2/EPHA1/EMP2/RAMP2/ACVRL1/CDH5/CARD10/GATA4/TGFB2/CD40/PGF/CTSH/PRKCA/TNFRSF12A/MIR126/RHOJ/PLXND1/SFRP1/CD34/ECM1/WARS/TWIST1/MIR200B/HIPK1/PTGS2/FOXC1/SULF1/HIPK2/TERT	6
BP	GO:0071559	response to transforming growth factor beta	30/1203	220/15486	0.00179313	0.0303453	ENSG00000121039/ENSG00000100290/ENSG00000145147/ENSG00000118526/ENSG00000184911/ENSG00000116133/ENSG00000169946/ENSG00000092758/ENSG00000158955/ENSG00000136574/ENSG00000205336/ENSG00000092969/ENSG00000030110/ENSG00000164104/ENSG00000112972/ENSG00000112175/ENSG00000184903/ENSG00000049130/ENSG00000104332/ENSG00000147465/ENSG00000171791/ENSG00000186792/ENSG00000129194/ENSG00000054598/ENSG00000162552…	RDH10/BIK/SLIT2/TCF21/DMRTC1B/DHCR24/ZFPM2/COL9A3/WNT9B/GATA4/ADGRG1/TGFB2/BAK1/HMGB2/HMGCS1/BMP5/IMMP2L/KITLG/SFRP1/STAR/BCL2/HYAL3/SOX15/FOXC1/WNT4/MERTK/BASP1/CBL/FGF8/PRDX4/TCF7/WNT2B/AXL	6
BP	GO:0071560	cellular response to transforming growth factor beta stimulus	30/1203	216/15486	0.00134097	0.0245312	ENSG00000130164/ENSG00000169218/ENSG00000010327/ENSG00000198719/ENSG00000148926/ENSG00000162951/ENSG00000187391/ENSG00000131477/ENSG00000260314/ENSG00000007908/ENSG00000120318/ENSG00000204305/ENSG00000145103/ENSG00000065609/ENSG00000214279/ENSG00000204842/ENSG00000072274/ENSG00000165025/ENSG00000197594/ENSG00000116675/ENSG00000184012/ENSG00000164099/ENSG00000137747/ENSG00000135312/ENSG00000142910…	LDLR/RSPO1/STAB1/DLL1/ADM/LRRTM1/MAGI2/RAMP2/MRC1/SELE/ARAP3/AGER/ILDR1/SNAP91/SCART1/ATXN2/TFRC/SYK/ENPP1/DNAJC6/TMPRSS2/PRSS12/TMPRSS13/HTR1B/TINAGL1/LRRTM2/AAK1/STAB2/FOLR1/TNK2/BICD1/CBL/PLCG2/LDLRAD3	6
BP	GO:0071773	cellular response to BMP stimulus	25/1203	169/15486	0.00134736	0.0245312	ENSG00000203883/ENSG00000139567/ENSG00000037280/ENSG00000162493/ENSG00000117707/ENSG00000054598	SOX18/ACVRL1/FLT4/PDPN/PROX1/FOXC1	6
BP	GO:0007219	Notch signaling pathway	30/1203	174/15486	2.81254e-05	0.00126745	ENSG00000128917/ENSG00000106991/ENSG00000125850/ENSG00000135547/ENSG00000115641/ENSG00000120156/ENSG00000101331/ENSG00000170989/ENSG00000092969/ENSG00000112175/ENSG00000069702/ENSG00000173706	DLL4/ENG/OVOL2/HEY2/FHL2/TEK/CCM2L/S1PR1/TGFB2/BMP5/TGFBR3/HEG1	6
BP	GO:0060070	canonical Wnt signaling pathway	39/1203	308/15486	0.0016904	0.0294582	ENSG00000169218/ENSG00000198873/ENSG00000138795/ENSG00000154856/ENSG00000141753/ENSG00000187391/ENSG00000143947/ENSG00000112837/ENSG00000164736/ENSG00000142632/ENSG00000101311/ENSG00000132846/ENSG00000167941/ENSG00000158955/ENSG00000115457/ENSG00000269113/ENSG00000187098/ENSG00000147050/ENSG00000105880/ENSG00000157240/ENSG00000100354/ENSG00000186854/ENSG00000163251/ENSG00000144642/ENSG00000170558…	RSPO1/GRK5/LEF1/APCDD1/IGFBP4/MAGI2/RPS27A/TBX18/SOX17/ARHGEF19/FERMT1/ZBED3/SOST/WNT9B/IGFBP2/TRABD2B/MITF/KDM6A/DLX5/FZD1/TNRC6B/TRABD2A/FZD5/RBMS3/CDH2/ZNF703/FRZB/SFRP1/GLI1/MCC/WNT6/ITGA3/GPC3/MACF1/RSPO3/FOLR1/CCDC88C/APC/MOV10/TMEM88/DISC1/DKK3/WNT4/VRK1/SULF1/CTNND2/PLCB2/DACT3/PLCG2/STRN/FGF8/TCF7/IFT20/WNT2/TERT/WNT2B/CDH3/PRICKLE1	6
BP	GO:0071772	response to BMP	25/1203	169/15486	0.00134736	0.0245312	ENSG00000089225/ENSG00000136574/ENSG00000092969/ENSG00000141052/ENSG00000121068/ENSG00000139174	TBX5/GATA4/TGFB2/MYOCD/TBX2/PRICKLE1	6
BP	GO:0007220	Notch receptor processing	6/1203	17/15486	0.00127186	0.0235628	ENSG00000099250/ENSG00000198719/ENSG00000179242/ENSG00000135547/ENSG00000107562/ENSG00000089225/ENSG00000067715/ENSG00000169946/ENSG00000131711/ENSG00000006327/ENSG00000112033/ENSG00000112964/ENSG00000111087/ENSG00000130477/ENSG00000198910/ENSG00000127603/ENSG00000007402/ENSG00000121068/ENSG00000199157/ENSG00000176406/ENSG00000069702/ENSG00000171791/ENSG00000164532/ENSG00000117707/ENSG00000129194…	NRP1/DLL1/CDH4/HEY2/CXCL12/TBX5/SYT1/ZFPM2/MAP1B/TNFRSF12A/PPARD/GHR/GLI1/UNC13A/L1CAM/MACF1/CACNA2D2/TBX2/MIR208A/RIMS2/TGFBR3/BCL2/TBX20/PROX1/SOX15/BASP1/SPTBN4/FGF8/HLX/WNT2	7
BP	GO:0007266	Rho protein signal transduction	28/1203	200/15486	0.0016905	0.0294582	ENSG00000099250/ENSG00000106991/ENSG00000135547/ENSG00000114315/ENSG00000089225/ENSG00000169946/ENSG00000136574/ENSG00000092969/ENSG00000112175/ENSG00000157240/ENSG00000075223/ENSG00000004399/ENSG00000121068/ENSG00000069702/ENSG00000164532/ENSG00000117707/ENSG00000161021/ENSG00000173706/ENSG00000107831/ENSG00000197702/ENSG00000113196/ENSG00000101384	NRP1/ENG/HEY2/HES1/TBX5/ZFPM2/GATA4/TGFB2/BMP5/FZD1/SEMA3C/PLXND1/TBX2/TGFBR3/TBX20/PROX1/MAML1/HEG1/FGF8/PARVA/HAND1/JAG1	8
BP	GO:0008593	regulation of Notch signaling pathway	22/1203	93/15486	1.83298e-06	0.000197513	ENSG00000128917/ENSG00000106991/ENSG00000135547/ENSG00000101331/ENSG00000089225/ENSG00000136574/ENSG00000092969/ENSG00000164532/ENSG00000117707/ENSG00000173706/ENSG00000105989	DLL4/ENG/HEY2/CCM2L/TBX5/GATA4/TGFB2/TBX20/PROX1/HEG1/WNT2	9
BP	GO:0045746	negative regulation of Notch signaling pathway	9/1203	39/15486	0.00251501	0.038715	ENSG00000089225/ENSG00000136574/ENSG00000092969/ENSG00000075223/ENSG00000182742/ENSG00000110693/ENSG00000054598	TBX5/GATA4/TGFB2/SEMA3C/HOXB4/SOX6/FOXC1	9
BP	GO:0045747	positive regulation of Notch signaling pathway	14/1203	47/15486	8.06655e-06	0.000530385	ENSG00000203883/ENSG00000106991/ENSG00000198719/ENSG00000125850/ENSG00000114315/ENSG00000164736/ENSG00000152661/ENSG00000136574/ENSG00000164107/ENSG00000121068/ENSG00000110195/ENSG00000164532/ENSG00000054598/ENSG00000107831/ENSG00000113196/ENSG00000163501	SOX18/ENG/DLL1/OVOL2/HES1/SOX17/GJA1/GATA4/HAND2/TBX2/FOLR1/TBX20/FOXC1/FGF8/HAND1/IHH	9
BP	GO:0090100	positive regulation of transmembrane receptor protein serine/threonine kinase signaling pathway	18/1203	100/15486	0.000633243	0.0138735	ENSG00000119888/ENSG00000145147/ENSG00000118526/ENSG00000114315/ENSG00000158955/ENSG00000162849/ENSG00000119630/ENSG00000104332/ENSG00000115596/ENSG00000147257/ENSG00000171791/ENSG00000054598/ENSG00000162552/ENSG00000176788/ENSG00000107831/ENSG00000134245	EPCAM/SLIT2/TCF21/HES1/WNT9B/KIF26B/PGF/SFRP1/WNT6/GPC3/BCL2/FOXC1/WNT4/BASP1/FGF8/WNT2B	9
BP	GO:0035023	regulation of Rho protein signal transduction	22/1203	132/15486	0.000512485	0.0118681	ENSG00000128917/ENSG00000152192/ENSG00000106991/ENSG00000135547/ENSG00000101331/ENSG00000169946/ENSG00000092969/ENSG00000160808/ENSG00000069702/ENSG00000117707/ENSG00000054598/ENSG00000173706/ENSG00000113196	DLL4/POU4F1/ENG/HEY2/CCM2L/ZFPM2/TGFB2/MYL3/TGFBR3/PROX1/FOXC1/HEG1/HAND1	9
BP	GO:0046578	regulation of Ras protein signal transduction	32/1203	242/15486	0.00212938	0.0342778	ENSG00000198719/ENSG00000135547/ENSG00000164736/ENSG00000089225/ENSG00000169946/ENSG00000152661/ENSG00000141052/ENSG00000111087/ENSG00000121068/ENSG00000199157/ENSG00000069702/ENSG00000171791/ENSG00000164532/ENSG00000105989/ENSG00000113161	DLL1/HEY2/SOX17/TBX5/ZFPM2/GJA1/MYOCD/GLI1/TBX2/MIR208A/TGFBR3/BCL2/TBX20/WNT2/HMGCR	9
BP	GO:0051056	regulation of small GTPase mediated signal transduction	48/1203	338/15486	3.29996e-05	0.00140123	ENSG00000106991/ENSG00000187391/ENSG00000143947/ENSG00000114315/ENSG00000139567/ENSG00000101311/ENSG00000167941/ENSG00000136574/ENSG00000092969/ENSG00000112175/ENSG00000141052/ENSG00000157240/ENSG00000266524/ENSG00000134363/ENSG00000183779/ENSG00000119699/ENSG00000104332/ENSG00000184344/ENSG00000005884/ENSG00000147257/ENSG00000110195/ENSG00000069702/ENSG00000164532/ENSG00000148204/ENSG00000050165…	ENG/MAGI2/RPS27A/HES1/ACVRL1/FERMT1/SOST/GATA4/TGFB2/BMP5/MYOCD/FZD1/GDF10/FST/ZNF703/TGFB3/SFRP1/GDF3/ITGA3/GPC3/FOLR1/TGFBR3/TBX20/CRB2/DKK3/SULF1/ZEB1/HIPK2/RBPMS/RNF111/LTBP4	9
BP	GO:0090092	regulation of transmembrane receptor protein serine/threonine kinase signaling pathway	31/1203	214/15486	0.000552414	0.0125182	ENSG00000138795/ENSG00000149948/ENSG00000164736/ENSG00000142156/ENSG00000147050/ENSG00000132470/ENSG00000117713/ENSG00000005884/ENSG00000114270/ENSG00000100985/ENSG00000164532/ENSG00000186575/ENSG00000148204/ENSG00000139318/ENSG00000054598/ENSG00000158050/ENSG00000138166/ENSG00000113196/ENSG00000105220	LEF1/HMGA2/SOX17/COL6A1/KDM6A/ITGB4/ARID1A/ITGA3/COL7A1/MMP9/TBX20/NF2/CRB2/DUSP6/FOXC1/DUSP2/DUSP5/HAND1/GPI	9
BP	GO:0010632	regulation of epithelial cell migration	32/1203	211/15486	0.000196284	0.0056325	ENSG00000135547/ENSG00000089225/ENSG00000169946/ENSG00000111087/ENSG00000007402/ENSG00000121068/ENSG00000199157/ENSG00000069702/ENSG00000164532/ENSG00000117707/ENSG00000176788/ENSG00000107831/ENSG00000136630/ENSG00000105989	HEY2/TBX5/ZFPM2/GLI1/CACNA2D2/TBX2/MIR208A/TGFBR3/TBX20/PROX1/BASP1/FGF8/HLX/WNT2	10
BP	GO:0010634	positive regulation of epithelial cell migration	21/1203	134/15486	0.00152919	0.0272279	ENSG00000138795/ENSG00000198719/ENSG00000135547/ENSG00000164736/ENSG00000089225/ENSG00000169946/ENSG00000152661/ENSG00000185386/ENSG00000141052/ENSG00000239474/ENSG00000207547/ENSG00000111087/ENSG00000121068/ENSG00000199157/ENSG00000122691/ENSG00000207730/ENSG00000069702/ENSG00000157514/ENSG00000171791/ENSG00000164532/ENSG00000110693/ENSG00000129194/ENSG00000107831/ENSG00000105989/ENSG00000113161	LEF1/DLL1/HEY2/SOX17/TBX5/ZFPM2/GJA1/MAPK11/MYOCD/KLHL41/MIR25/GLI1/TBX2/MIR208A/TWIST1/MIR200B/TGFBR3/TSC22D3/BCL2/TBX20/SOX6/SOX15/FGF8/WNT2/HMGCR	10
BP	GO:0030335	positive regulation of cell migration	52/1203	438/15486	0.00140705	0.0252696	ENSG00000138795/ENSG00000121039/ENSG00000099250/ENSG00000170381/ENSG00000125850/ENSG00000114315/ENSG00000164107/ENSG00000075223/ENSG00000049130/ENSG00000153993/ENSG00000110195/ENSG00000122691/ENSG00000054598/ENSG00000151617/ENSG00000012171/ENSG00000010319/ENSG00000101384	LEF1/RDH10/NRP1/SEMA3E/OVOL2/HES1/HAND2/SEMA3C/KITLG/SEMA3D/FOLR1/TWIST1/FOXC1/EDNRA/SEMA3B/SEMA3G/JAG1	10
BP	GO:0030336	negative regulation of cell migration	32/1203	239/15486	0.00173999	0.0301219	ENSG00000148926/ENSG00000166145/ENSG00000163251/ENSG00000149418/ENSG00000083307/ENSG00000146374	ADM/SPINT1/FZD5/ST14/GRHL2/RSPO3	10
BP	GO:2000146	negative regulation of cell motility	33/1203	251/15486	0.00201384	0.0334108	ENSG00000128917/ENSG00000089225/ENSG00000164107/ENSG00000112175/ENSG00000164532/ENSG00000173706	DLL4/TBX5/HAND2/BMP5/TBX20/HEG1	10
BP	GO:2000147	positive regulation of cell motility	54/1203	453/15486	0.00104823	0.020423	ENSG00000120156/ENSG00000152518/ENSG00000182742/ENSG00000069702/ENSG00000163349/ENSG00000118058	TEK/ZFP36L2/HOXB4/TGFBR3/HIPK1/KMT2A	10
BP	GO:0030198	extracellular matrix organization	44/1203	325/15486	0.000209488	0.00595005	ENSG00000171858/ENSG00000143947/ENSG00000008988/ENSG00000149273/ENSG00000112306/ENSG00000105372/ENSG00000109475/ENSG00000181163/ENSG00000130255/ENSG00000118181/ENSG00000186468/ENSG00000164587/ENSG00000156976/ENSG00000148303/ENSG00000071082/ENSG00000165819/ENSG00000197756/ENSG00000137154/ENSG00000163682/ENSG00000142541/ENSG00000198755/ENSG00000122026/ENSG00000110700/ENSG00000116251/ENSG00000147604…	RPS21/RPS27A/RPS20/RPS3/RPS12/RPS19/RPL34/NPM1/RPL36/RPS25/RPS23/RPS14/EIF4A2/RPL7A/RPL31/METTL3/RPL37A/RPS6/RPL9/RPL13A/RPL10A/RPL21/RPS13/RPL22/RPL7/RPS9/RPL26/RPS16/RPS3A/ALKBH1/CTIF/RPL41	11
BP	GO:0032233	positive regulation of actin filament bundle assembly	11/1203	55/15486	0.00295993	0.0440237	ENSG00000137203/ENSG00000115380/ENSG00000163251/ENSG00000117713/ENSG00000121068/ENSG00000122691/ENSG00000163349/ENSG00000117707/ENSG00000148516/ENSG00000064393/ENSG00000163501	TFAP2A/EFEMP1/FZD5/ARID1A/TBX2/TWIST1/HIPK1/PROX1/ZEB1/HIPK2/IHH	12
BP	GO:0032956	regulation of actin cytoskeleton organization	43/1203	318/15486	0.000252684	0.00677245	ENSG00000128917/ENSG00000152192/ENSG00000106991/ENSG00000135547/ENSG00000114315/ENSG00000101331/ENSG00000089225/ENSG00000169946/ENSG00000136574/ENSG00000092969/ENSG00000164107/ENSG00000141052/ENSG00000157240/ENSG00000075223/ENSG00000083307/ENSG00000160808/ENSG00000069702/ENSG00000164532/ENSG00000117707/ENSG00000054598/ENSG00000173706/ENSG00000113196/ENSG00000101384	DLL4/POU4F1/ENG/HEY2/HES1/CCM2L/TBX5/ZFPM2/GATA4/TGFB2/HAND2/MYOCD/FZD1/SEMA3C/GRHL2/MYL3/TGFBR3/TBX20/PROX1/FOXC1/HEG1/HAND1/JAG1	12
BP	GO:0110053	regulation of actin filament organization	32/1203	242/15486	0.00212938	0.0342778	ENSG00000128917/ENSG00000135547/ENSG00000143947/ENSG00000158555/ENSG00000185559/ENSG00000165819/ENSG00000172889/ENSG00000128965/ENSG00000171462	DLL4/HEY2/RPS27A/GDPD5/DLK1/METTL3/EGFL7/CHAC1/DLK2	12
BP	GO:1902903	regulation of supramolecular fiber organization	40/1203	321/15486	0.00200131	0.0334108	ENSG00000106991/ENSG00000135547/ENSG00000148926/ENSG00000114315/ENSG00000131477/ENSG00000061455/ENSG00000150593/ENSG00000141052/ENSG00000131634/ENSG00000162552/ENSG00000148516	ENG/HEY2/ADM/HES1/RAMP2/PRDM6/PDCD4/MYOCD/TMEM204/WNT4/ZEB1	12
BP	GO:0032970	regulation of actin filament-based process	50/1203	362/15486	4.76475e-05	0.00182303	ENSG00000203883/ENSG00000139567/ENSG00000037280/ENSG00000162493/ENSG00000165025/ENSG00000131634/ENSG00000117707/ENSG00000054598/ENSG00000173706	SOX18/ACVRL1/FLT4/PDPN/SYK/TMEM204/PROX1/FOXC1/HEG1	13
BP	GO:0014855	striated muscle cell proliferation	16/1203	64/15486	2.19196e-05	0.00108164	ENSG00000135547/ENSG00000151067/ENSG00000148926/ENSG00000155657/ENSG00000185774/ENSG00000138622/ENSG00000135750/ENSG00000121577/ENSG00000151062/ENSG00000120049/ENSG00000152661/ENSG00000162989/ENSG00000181072/ENSG00000136574/ENSG00000092969/ENSG00000175206/ENSG00000018625/ENSG00000072310/ENSG00000112276/ENSG00000118729/ENSG00000165995/ENSG00000198523/ENSG00000116741/ENSG00000007402/ENSG00000121068…	HEY2/CACNA1C/ADM/TTN/KCNIP4/HCN4/KCNK1/POPDC2/CACNA2D4/KCNIP2/GJA1/KCNJ3/CHRM2/GATA4/TGFB2/NPPA/ATP1A2/SREBF1/BVES/CASQ2/CACNB2/PLN/RGS2/CACNA2D2/TBX2/MIR208A/PRKACA/KCNH2/MYL3/KCNIP1/CACNA1D/SLC1A1/ATP1A3/HSPB7/NMU/SPTBN4/TCAP/KCNN2/TAC1/MEF2A	14
BP	GO:0033002	muscle cell proliferation	32/1203	179/15486	7.13543e-06	0.000495725	ENSG00000128917/ENSG00000152192/ENSG00000106991/ENSG00000135547/ENSG00000101331/ENSG00000089225/ENSG00000169946/ENSG00000092969/ENSG00000160808/ENSG00000069702/ENSG00000117707/ENSG00000054598/ENSG00000173706/ENSG00000113196	DLL4/POU4F1/ENG/HEY2/CCM2L/TBX5/ZFPM2/TGFB2/MYL3/TGFBR3/PROX1/FOXC1/HEG1/HAND1	14
BP	GO:0050673	epithelial cell proliferation	43/1203	349/15486	0.00173233	0.0300879	ENSG00000076356/ENSG00000099250/ENSG00000170381/ENSG00000156113/ENSG00000131037/ENSG00000179242/ENSG00000148926/ENSG00000145147/ENSG00000277586/ENSG00000186994/ENSG00000221866/ENSG00000163171/ENSG00000107562/ENSG00000152661/ENSG00000158955/ENSG00000205542/ENSG00000164116/ENSG00000131711/ENSG00000181104/ENSG00000175206/ENSG00000116147/ENSG00000018625/ENSG00000197948/ENSG00000135333/ENSG00000197993…	PLXNA2/NRP1/SEMA3E/KCNMA1/EPS8L1/CDH4/ADM/SLIT2/NEFL/KANK3/PLXNA4/CDC42EP3/CXCL12/GJA1/WNT9B/TMSB4X/GUCY1A1/MAP1B/F2R/NPPA/TNR/ATP1A2/FCHSD1/EPHA7/KEL/CAPG/TNFRSF12A/VAV3/PPARD/GMFG/SEMA3C/PRR16/SEMA3D/SSH1/HTR1B/L1CAM/RGS2/PLEKHH2/MACF1/CLCN6/CARMIL2/KIRREL1/FHOD3/PTGS2/FOXC1/EDNRA/WIPF2/SPTBN4/ACTR3B/ADRA2B/TMSB10/SEMA3B/MYADM/ARHGAP42/AKT1S1/SEMA3G/HMGCR	14
BP	GO:0072089	stem cell proliferation	17/1203	106/15486	0.00322251	0.0470024	ENSG00000106991/ENSG00000143947/ENSG00000139567/ENSG00000101311/ENSG00000179776/ENSG00000092969/ENSG00000158769/ENSG00000141052/ENSG00000143375/ENSG00000266524/ENSG00000152518/ENSG00000183779/ENSG00000164120/ENSG00000119699/ENSG00000104332/ENSG00000147465/ENSG00000005884/ENSG00000155090/ENSG00000110195/ENSG00000069702/ENSG00000110693/ENSG00000050165/ENSG00000162552/ENSG00000148516/ENSG00000064393…	ENG/RPS27A/ACVRL1/FERMT1/CDH5/TGFB2/F11R/MYOCD/CGN/GDF10/ZFP36L2/ZNF703/HPGD/TGFB3/SFRP1/STAR/ITGA3/KLF10/FOLR1/TGFBR3/SOX6/DKK3/WNT4/ZEB1/HIPK2/CBL/CLDN5/RNF111/WNT2/LTBP4	14
BP	GO:0034330	cell junction organization	44/1203	267/15486	1.50289e-06	0.000172506	ENSG00000135547/ENSG00000151067/ENSG00000148926/ENSG00000138622/ENSG00000121577/ENSG00000162989/ENSG00000175206/ENSG00000072310/ENSG00000112276/ENSG00000118729/ENSG00000165995/ENSG00000198523/ENSG00000072062/ENSG00000055118/ENSG00000157388/ENSG00000106688/ENSG00000109255/ENSG00000160460/ENSG00000006128	HEY2/CACNA1C/ADM/HCN4/POPDC2/KCNJ3/NPPA/SREBF1/BVES/CASQ2/CACNB2/PLN/PRKACA/KCNH2/CACNA1D/SLC1A1/NMU/SPTBN4/TAC1	15
BP	GO:0034762	regulation of transmembrane transport	59/1203	489/15486	0.000463095	0.0109158	ENSG00000138795/ENSG00000198719/ENSG00000089225/ENSG00000152661/ENSG00000185386/ENSG00000141052/ENSG00000207547/ENSG00000122691/ENSG00000207730/ENSG00000157514/ENSG00000110693/ENSG00000129194/ENSG00000107831	LEF1/DLL1/TBX5/GJA1/MAPK11/MYOCD/MIR25/TWIST1/MIR200B/TSC22D3/SOX6/SOX15/FGF8	16
BP	GO:0048259	regulation of receptor-mediated endocytosis	15/1203	77/15486	0.000749734	0.0160267	ENSG00000099250/ENSG00000170381/ENSG00000131037/ENSG00000145147/ENSG00000120156/ENSG00000186994/ENSG00000146904/ENSG00000130303/ENSG00000163171/ENSG00000107562/ENSG00000170989/ENSG00000142632/ENSG00000205542/ENSG00000115963/ENSG00000172403/ENSG00000158769/ENSG00000197948/ENSG00000042493/ENSG00000130755/ENSG00000197461/ENSG00000185324/ENSG00000140795/ENSG00000126785/ENSG00000119699/ENSG00000104332…	NRP1/SEMA3E/EPS8L1/SLIT2/TEK/KANK3/EPHA1/BST2/CDC42EP3/CXCL12/S1PR1/ARHGEF19/TMSB4X/RND3/SYNPO2/F11R/FCHSD1/CAPG/GMFG/PDGFA/CDK10/MYLK3/RHOJ/TGFB3/SFRP1/SYNPO2L/FHOD1/ARHGEF15/SSH1/PLEKHH2/CARMIL2/KIRREL1/MET/FHOD3/NF2/PROX1/WIPF2/WNT4/SPTBN4/ACTR3B/TMSB10/MYADM/TAC1	16
BP	GO:0001763	morphogenesis of a branching structure	41/1203	190/15486	1.4742e-09	6.01822e-07	ENSG00000128917/ENSG00000041982/ENSG00000138795/ENSG00000121039/ENSG00000099250/ENSG00000170381/ENSG00000106991/ENSG00000148926/ENSG00000145147/ENSG00000118526/ENSG00000166145/ENSG00000241186/ENSG00000158955/ENSG00000119630/ENSG00000103811/ENSG00000135333/ENSG00000163251/ENSG00000075223/ENSG00000197461/ENSG00000004399/ENSG00000105538/ENSG00000104332/ENSG00000149418/ENSG00000083307/ENSG00000115596…	DLL4/TNC/LEF1/RDH10/NRP1/SEMA3E/ENG/ADM/SLIT2/TCF21/SPINT1/TDGF1/WNT9B/PGF/CTSH/EPHA7/FZD5/SEMA3C/PDGFA/PLXND1/RASIP1/SFRP1/ST14/GRHL2/WNT6/DAG1/GPC3/RSPO3/BCL2/MET/TBX20/PROX1/EDNRA/NOTCH4/WNT4/SULF1/ESRP2/FGF8/WNT2/WNT2B/IHH	17
BP	GO:0001756	somitogenesis	13/1203	65/15486	0.0012829	0.0236842	ENSG00000149256/ENSG00000135547/ENSG00000101331/ENSG00000089225/ENSG00000170989/ENSG00000169946/ENSG00000152661/ENSG00000136574/ENSG00000092969/ENSG00000175206/ENSG00000185386/ENSG00000207547/ENSG00000111087/ENSG00000163110/ENSG00000121068/ENSG00000199157/ENSG00000207730/ENSG00000069702/ENSG00000164532/ENSG00000117707/ENSG00000139318/ENSG00000054598/ENSG00000173706/ENSG00000176788/ENSG00000105989	TENM4/HEY2/CCM2L/TBX5/S1PR1/ZFPM2/GJA1/GATA4/TGFB2/NPPA/MAPK11/MIR25/GLI1/PDLIM5/TBX2/MIR208A/MIR200B/TGFBR3/TBX20/PROX1/DUSP6/FOXC1/HEG1/BASP1/WNT2	17
BP	GO:0003002	regionalization	43/1203	310/15486	0.000143107	0.00434254	ENSG00000128917/ENSG00000189056/ENSG00000076356/ENSG00000203883/ENSG00000138795/ENSG00000128610/ENSG00000099250/ENSG00000134438/ENSG00000106991/ENSG00000198719/ENSG00000125850/ENSG00000135547/ENSG00000136099/ENSG00000112837/ENSG00000114315/ENSG00000164736/ENSG00000089225/ENSG00000120094/ENSG00000241186/ENSG00000152661/ENSG00000167941/ENSG00000136574/ENSG00000205336/ENSG00000100060/ENSG00000164107…	DLL4/RELN/PLXNA2/SOX18/LEF1/FEZF1/NRP1/RAX/ENG/DLL1/OVOL2/HEY2/PCDH8/TBX18/HES1/SOX17/TBX5/HOXB1/TDGF1/GJA1/SOST/GATA4/ADGRG1/MFNG/HAND2/BMP5/KDM6A/PBX3/FZD5/SEMA3C/SFRP1/KAT2A/DNAH11/GLI1/WNT6/GDF3/EP300/GPC3/TBX2/HOXB4/FOLR1/SHROOM3/ALG5/APC/TBX20/HIPK1/CRB2/DUSP6/FOXC1/RIPPLY3/KMT2A/EN1/ZEB1/BASP1/TCAP/HIPK2/FGF8/RNF111/WNT2/WNT2B/HAND1/IHH/HSPB11	17
BP	GO:0035282	segmentation	17/1203	90/15486	0.000499299	0.011674	ENSG00000128917/ENSG00000106991/ENSG00000135547/ENSG00000114315/ENSG00000139567/ENSG00000092969/ENSG00000004399/ENSG00000121068/ENSG00000117707/ENSG00000129038/ENSG00000107831/ENSG00000101384/ENSG00000139174	DLL4/ENG/HEY2/HES1/ACVRL1/TGFB2/PLXND1/TBX2/PROX1/LOXL1/FGF8/JAG1/PRICKLE1	17
BP	GO:0061371	determination of heart left/right asymmetry	14/1203	63/15486	0.000273131	0.00721067	ENSG00000132698/ENSG00000165215/ENSG00000149418/ENSG00000083307/ENSG00000105976/ENSG00000204301/ENSG00000173706/ENSG00000163501	RAB25/CLDN3/ST14/GRHL2/MET/NOTCH4/HEG1/IHH	17
BP	GO:0006939	smooth muscle contraction	16/1203	98/15486	0.00349935	0.0498928	ENSG00000128917/ENSG00000099250/ENSG00000106991/ENSG00000135547/ENSG00000114315/ENSG00000139567/ENSG00000092969/ENSG00000164107/ENSG00000141052/ENSG00000164120/ENSG00000121068/ENSG00000110195/ENSG00000117707/ENSG00000054598/ENSG00000105991/ENSG00000107831/ENSG00000101384	DLL4/NRP1/ENG/HEY2/HES1/ACVRL1/TGFB2/HAND2/MYOCD/HPGD/TBX2/FOLR1/PROX1/FOXC1/HOXA1/FGF8/JAG1	17
BP	GO:0007389	pattern specification process	63/1203	399/15486	4.47424e-08	1.02713e-05	ENSG00000138795/ENSG00000198719/ENSG00000135547/ENSG00000115461/ENSG00000164736/ENSG00000089225/ENSG00000169946/ENSG00000152661/ENSG00000185386/ENSG00000141052/ENSG00000239474/ENSG00000207547/ENSG00000111087/ENSG00000121068/ENSG00000199157/ENSG00000122691/ENSG00000207730/ENSG00000069702/ENSG00000157514/ENSG00000171791/ENSG00000164532/ENSG00000110693/ENSG00000129194/ENSG00000107831/ENSG00000105989…	LEF1/DLL1/HEY2/IGFBP5/SOX17/TBX5/ZFPM2/GJA1/MAPK11/MYOCD/KLHL41/MIR25/GLI1/TBX2/MIR208A/TWIST1/MIR200B/TGFBR3/TSC22D3/BCL2/TBX20/SOX6/SOX15/FGF8/WNT2/HMGCR	17
BP	GO:0007517	muscle organ development	59/1203	369/15486	7.6556e-08	1.61686e-05	ENSG00000128917/ENSG00000152192/ENSG00000106991/ENSG00000135547/ENSG00000155657/ENSG00000101331/ENSG00000170989/ENSG00000169946/ENSG00000092969/ENSG00000157240/ENSG00000160808/ENSG00000069702/ENSG00000164532/ENSG00000117707/ENSG00000054598/ENSG00000173706/ENSG00000173991/ENSG00000105989/ENSG00000113196	DLL4/POU4F1/ENG/HEY2/TTN/CCM2L/S1PR1/ZFPM2/TGFB2/FZD1/MYL3/TGFBR3/TBX20/PROX1/FOXC1/HEG1/TCAP/WNT2/HAND1	17
BP	GO:0035886	vascular smooth muscle cell differentiation	7/1203	24/15486	0.00178925	0.0303453	ENSG00000138795/ENSG00000198719/ENSG00000089225/ENSG00000152661/ENSG00000185386/ENSG00000141052/ENSG00000207547/ENSG00000122691/ENSG00000207730/ENSG00000157514/ENSG00000110693/ENSG00000129194/ENSG00000107831	LEF1/DLL1/TBX5/GJA1/MAPK11/MYOCD/MIR25/TWIST1/MIR200B/TSC22D3/SOX6/SOX15/FGF8	17
BP	GO:0042692	muscle cell differentiation	50/1203	331/15486	4.05732e-06	0.000340042	ENSG00000128917/ENSG00000132698/ENSG00000203883/ENSG00000099250/ENSG00000173269/ENSG00000145147/ENSG00000120156/ENSG00000213853/ENSG00000139567/ENSG00000101311/ENSG00000241186/ENSG00000037280/ENSG00000100065/ENSG00000205542/ENSG00000170961/ENSG00000092969/ENSG00000101017/ENSG00000103811/ENSG00000154229/ENSG00000112033/ENSG00000122694/ENSG00000199161/ENSG00000126785/ENSG00000140832/ENSG00000004399…	DLL4/RAB25/SOX18/NRP1/MMRN2/SLIT2/TEK/EMP2/ACVRL1/FERMT1/TDGF1/FLT4/CARD10/TMSB4X/HAS2/TGFB2/CD40/CTSH/PRKCA/PPARD/GLIPR2/MIR126/RHOJ/MARVELD3/PLXND1/GRHL2/MCC/PLEKHG5/ITGA3/MACF1/MMP9/MIR200B/MET/EPB41L4B/PROX1/PTGS2/ADIPOR1/FGF8/TAC1	17
BP	GO:0045445	myoblast differentiation	14/1203	80/15486	0.00320087	0.046816	ENSG00000128917/ENSG00000189056/ENSG00000076356/ENSG00000138795/ENSG00000128610/ENSG00000099250/ENSG00000198719/ENSG00000125850/ENSG00000135547/ENSG00000136099/ENSG00000112837/ENSG00000114315/ENSG00000164736/ENSG00000120094/ENSG00000241186/ENSG00000167941/ENSG00000136574/ENSG00000205336/ENSG00000147050/ENSG00000167081/ENSG00000163251/ENSG00000075223/ENSG00000104332/ENSG00000108773/ENSG00000111087…	DLL4/RELN/PLXNA2/LEF1/FEZF1/NRP1/DLL1/OVOL2/HEY2/PCDH8/TBX18/HES1/SOX17/HOXB1/TDGF1/SOST/GATA4/ADGRG1/KDM6A/PBX3/FZD5/SEMA3C/SFRP1/KAT2A/GLI1/GDF3/EP300/GPC3/HOXB4/TBX20/HIPK1/CRB2/DUSP6/FOXC1/KMT2A/EN1/BASP1/TCAP/HIPK2/FGF8/WNT2/WNT2B/HSPB11	17
BP	GO:0048644	muscle organ morphogenesis	19/1203	85/15486	2.16781e-05	0.00107981	ENSG00000135547/ENSG00000148926/ENSG00000213853/ENSG00000131477/ENSG00000166292/ENSG00000174059	HEY2/ADM/EMP2/RAMP2/TMEM100/CD34	17
BP	GO:0051145	smooth muscle cell differentiation	11/1203	55/15486	0.00295993	0.0440237	ENSG00000203883/ENSG00000139567/ENSG00000037280/ENSG00000162493/ENSG00000117707/ENSG00000054598	SOX18/ACVRL1/FLT4/PDPN/PROX1/FOXC1	17
BP	GO:0051146	striated muscle cell differentiation	39/1203	253/15486	2.85656e-05	0.00126745	ENSG00000099250/ENSG00000106991/ENSG00000198719/ENSG00000167772/ENSG00000148926/ENSG00000120156/ENSG00000149948/ENSG00000146904/ENSG00000131477/ENSG00000139567/ENSG00000179776/ENSG00000136574/ENSG00000101017/ENSG00000166292/ENSG00000119630/ENSG00000141052/ENSG00000103811/ENSG00000154229/ENSG00000199161/ENSG00000126785/ENSG00000174059/ENSG00000143369/ENSG00000122691/ENSG00000163349/ENSG00000073756…	NRP1/ENG/DLL1/ANGPTL4/ADM/TEK/HMGA2/EPHA1/RAMP2/ACVRL1/CDH5/GATA4/CD40/TMEM100/PGF/MYOCD/CTSH/PRKCA/MIR126/RHOJ/CD34/ECM1/TWIST1/HIPK1/PTGS2/HIPK2/TERT	17
BP	GO:0055001	muscle cell development	30/1203	161/15486	5.81927e-06	0.000426746	ENSG00000151067/ENSG00000138622/ENSG00000152661/ENSG00000162989/ENSG00000018625/ENSG00000118729/ENSG00000165995/ENSG00000199157/ENSG00000072062/ENSG00000157388/ENSG00000105409/ENSG00000080709	CACNA1C/HCN4/GJA1/KCNJ3/ATP1A2/CASQ2/CACNB2/MIR208A/PRKACA/CACNA1D/ATP1A3/KCNN2	17
BP	GO:0055002	striated muscle cell development	26/1203	146/15486	5.36157e-05	0.00197966	ENSG00000138795/ENSG00000106991/ENSG00000139567/ENSG00000092969/ENSG00000166292/ENSG00000112175/ENSG00000121068/ENSG00000122691/ENSG00000164532/ENSG00000054598/ENSG00000107831	LEF1/ENG/ACVRL1/TGFB2/TMEM100/BMP5/TBX2/TWIST1/TBX20/FOXC1/FGF8	17
BP	GO:0003013	circulatory system process	72/1203	493/15486	1.25579e-07	2.55022e-05	ENSG00000128917/ENSG00000152192/ENSG00000138795/ENSG00000106991/ENSG00000198719/ENSG00000135547/ENSG00000118526/ENSG00000155657/ENSG00000164736/ENSG00000101331/ENSG00000089225/ENSG00000170989/ENSG00000169946/ENSG00000121577/ENSG00000152661/ENSG00000100628/ENSG00000092969/ENSG00000185386/ENSG00000006468/ENSG00000196569/ENSG00000112276/ENSG00000141052/ENSG00000157240/ENSG00000197993/ENSG00000239474…	DLL4/POU4F1/LEF1/ENG/DLL1/HEY2/TCF21/TTN/SOX17/CCM2L/TBX5/S1PR1/ZFPM2/POPDC2/GJA1/ASB2/TGFB2/MAPK11/ETV1/LAMA2/BVES/MYOCD/FZD1/KEL/KLHL41/VAMP5/MIR25/MYORG/TAGLN/SMTN/GLI1/EP300/TBX2/MIR208A/VAX1/MYL3/TWIST1/MIR200B/TGFBR3/PAXBP1/TSC22D3/BCL2/TBX20/SOX6/PROX1/SOX15/FOXC1/DNER/HEG1/BASP1/TCAP/ZNF689/FGF8/MYH14/HLX/WNT2/HAND1/HMGCR/MEF2A	17
BP	GO:0003015	heart process	40/1203	262/15486	2.84353e-05	0.00126745	ENSG00000128917/ENSG00000113389/ENSG00000198719/ENSG00000135547/ENSG00000151067/ENSG00000148926/ENSG00000145147/ENSG00000120156/ENSG00000155657/ENSG00000049540/ENSG00000185774/ENSG00000138622/ENSG00000151702/ENSG00000107562/ENSG00000135750/ENSG00000213853/ENSG00000131477/ENSG00000139567/ENSG00000121577/ENSG00000151062/ENSG00000120049/ENSG00000152661/ENSG00000162989/ENSG00000181072/ENSG00000136574…	DLL4/NPR3/DLL1/HEY2/CACNA1C/ADM/SLIT2/TEK/TTN/ELN/KCNIP4/HCN4/FLI1/CXCL12/KCNK1/EMP2/RAMP2/ACVRL1/POPDC2/CACNA2D4/KCNIP2/GJA1/KCNJ3/CHRM2/GATA4/GUCY1A1/F2R/TGFB2/NPPA/ATP1A2/SREBF1/F11R/BVES/KEL/IMMP2L/PPARD/MYLK3/CASQ2/POMC/CACNB2/PLN/HTR1B/F5/CD34/RGS2/CACNA2D2/TBX2/MIR208A/PTGS1/PRKACA/KCNH2/MYL3/OPRL1/KCNIP1/CACNA1D/TBX20/SLC1A1/ATP1A3/PTGS2/FOXC1/EDNRA/HSPB7/NMU/HEG1/SPTBN4/TCAP/ADRA2B/ARHGA…	17
BP	GO:0008015	blood circulation	71/1203	490/15486	2.09744e-07	3.95518e-05	ENSG00000128917/ENSG00000198719/ENSG00000134115/ENSG00000114315/ENSG00000100060/ENSG00000092969/ENSG00000199161/ENSG00000100393/ENSG00000184916/ENSG00000115977/ENSG00000161021/ENSG00000163435/ENSG00000005339/ENSG00000101384	DLL4/DLL1/CNTN6/HES1/MFNG/TGFB2/MIR126/EP300/JAG2/AAK1/MAML1/ELF3/CREBBP/JAG1	17
BP	GO:0060047	heart contraction	40/1203	260/15486	2.37512e-05	0.00112979	ENSG00000164588/ENSG00000156113/ENSG00000079215/ENSG00000184611/ENSG00000185774/ENSG00000138622/ENSG00000135750/ENSG00000075043/ENSG00000120049/ENSG00000162989/ENSG00000175206/ENSG00000018625/ENSG00000164626/ENSG00000197993/ENSG00000162975/ENSG00000118729/ENSG00000182255/ENSG00000055118/ENSG00000197818/ENSG00000182132/ENSG00000157388/ENSG00000181804/ENSG00000185760/ENSG00000105409/ENSG00000170745…	HCN1/KCNMA1/SLC1A3/KCNH7/KCNIP4/HCN4/KCNK1/KCNQ2/KCNIP2/KCNJ3/NPPA/ATP1A2/KCNK5/KEL/KCNF1/CASQ2/KCNA4/KCNH2/SLC9A8/KCNIP1/CACNA1D/SLC9A9/KCNQ5/ATP1A3/KCNS3/KCNN2/TMEM38A/KCNG3	17
BP	GO:0010927	cellular component assembly involved in morphogenesis	17/1203	102/15486	0.00212286	0.0342778	ENSG00000149256/ENSG00000135547/ENSG00000089225/ENSG00000169946/ENSG00000152661/ENSG00000092969/ENSG00000185386/ENSG00000112033/ENSG00000111087/ENSG00000121068/ENSG00000207730/ENSG00000069702/ENSG00000159086/ENSG00000164532/ENSG00000054598/ENSG00000105989	TENM4/HEY2/TBX5/ZFPM2/GJA1/TGFB2/MAPK11/PPARD/GLI1/TBX2/MIR200B/TGFBR3/PAXBP1/TBX20/FOXC1/WNT2	17
BP	GO:0001837	epithelial to mesenchymal transition	28/1203	131/15486	7.0798e-07	9.58496e-05	ENSG00000203883/ENSG00000138795/ENSG00000137203/ENSG00000121039/ENSG00000106991/ENSG00000198719/ENSG00000125850/ENSG00000135547/ENSG00000148926/ENSG00000118526/ENSG00000137474/ENSG00000166145/ENSG00000114315/ENSG00000164736/ENSG00000163666/ENSG00000169946/ENSG00000120094/ENSG00000115380/ENSG00000152661/ENSG00000158955/ENSG00000112320/ENSG00000084676/ENSG00000136574/ENSG00000113555/ENSG00000186480…	SOX18/LEF1/TFAP2A/RDH10/ENG/DLL1/OVOL2/HEY2/ADM/TCF21/MYO7A/SPINT1/HES1/SOX17/HESX1/ZFPM2/HOXB1/EFEMP1/GJA1/WNT9B/SOBP/NCOA1/GATA4/PCDH12/INSIG1/TGFB2/HAND2/BMP5/KDM6A/DLX5/FZD5/SLITRK6/ARID1A/PDGFA/EPHB2/KITLG/TGFB3/FRZB/ST14/GRHL2/GLI1/GDF3/TBX2/HOXB4/RSPO3/MYO15A/MYO3A/FOLR1/TWIST1/TBX20/HIPK1/CRB2/PROX1/FOXC1/KMT2A/BIRC6/EN1/ZEB1/TCAP/HIPK2/HOXA1/SYF2/FGF8/HLX/TCF7/WNT2/HAND1/IHH	17
BP	GO:0003158	endothelium development	25/1203	114/15486	1.67632e-06	0.000184395	ENSG00000187513/ENSG00000099250/ENSG00000179242/ENSG00000120156/ENSG00000165215/ENSG00000131477/ENSG00000139567/ENSG00000084636/ENSG00000179776/ENSG00000174607/ENSG00000152661/ENSG00000181104/ENSG00000092969/ENSG00000171914/ENSG00000158769/ENSG00000140937/ENSG00000154229/ENSG00000163251/ENSG00000113361/ENSG00000170558/ENSG00000183779/ENSG00000140832/ENSG00000119699/ENSG00000072163/ENSG00000104332…	GJA4/NRP1/CDH4/TEK/CLDN3/RAMP2/ACVRL1/COL16A1/CDH5/UGT8/GJA1/F2R/TGFB2/TLN2/F11R/CDH11/PRKCA/FZD5/CDH6/CDH2/ZNF703/MARVELD3/TGFB3/LIMS2/SFRP1/GRHL2/GPBAR1/MACF1/PRKACA/PKP3/EPB41L3/APC/BCL2/NECTIN4/SDK1/HIPK1/NF2/WNT4/HEG1/CLDN5/STRN/CDH3	17
BP	GO:0003197	endocardial cushion development	13/1203	39/15486	4.21882e-06	0.000348052	ENSG00000128917/ENSG00000182492/ENSG00000115461/ENSG00000170989/ENSG00000139567/ENSG00000037280/ENSG00000152661/ENSG00000204305/ENSG00000181104/ENSG00000164107/ENSG00000030110/ENSG00000187098/ENSG00000157554/ENSG00000154229/ENSG00000072274/ENSG00000075223/ENSG00000165025/ENSG00000119699/ENSG00000104332/ENSG00000135312/ENSG00000146374/ENSG00000054598/ENSG00000163435/ENSG00000153208/ENSG00000242252…	DLL4/BGN/IGFBP5/S1PR1/ACVRL1/FLT4/GJA1/AGER/F2R/HAND2/BAK1/MITF/ERG/PRKCA/TFRC/SEMA3C/SYK/TGFB3/SFRP1/HTR1B/RSPO3/FOXC1/ELF3/MERTK/BGLAP/FGF8/IHH/JAG1/IL18/AXL	17
BP	GO:0003203	endocardial cushion morphogenesis	9/1203	29/15486	0.000240516	0.006546	ENSG00000198719/ENSG00000135547/ENSG00000115641/ENSG00000155657/ENSG00000089225/ENSG00000136574/ENSG00000175206/ENSG00000142178/ENSG00000112276/ENSG00000141052/ENSG00000117713/ENSG00000140795/ENSG00000108773/ENSG00000198812/ENSG00000163110/ENSG00000199157/ENSG00000207730/ENSG00000134775/ENSG00000110693/ENSG00000117707/ENSG00000161021/ENSG00000138347/ENSG00000173991/ENSG00000109083/ENSG00000068305	DLL1/HEY2/FHL2/TTN/TBX5/GATA4/NPPA/SIK1/BVES/MYOCD/ARID1A/MYLK3/KAT2A/LRRC10/PDLIM5/MIR208A/MIR200B/FHOD3/SOX6/PROX1/MAML1/MYPN/TCAP/IFT20/MEF2A	17
BP	GO:0003229	ventricular cardiac muscle tissue development	14/1203	54/15486	4.58173e-05	0.00177761	ENSG00000187513/ENSG00000179242/ENSG00000165215/ENSG00000131477/ENSG00000179776/ENSG00000174607/ENSG00000152661/ENSG00000171914/ENSG00000158769/ENSG00000140937/ENSG00000154229/ENSG00000163251/ENSG00000113361/ENSG00000170558/ENSG00000140832/ENSG00000083307/ENSG00000179921/ENSG00000072062/ENSG00000184363/ENSG00000082397/ENSG00000134982/ENSG00000173706/ENSG00000184113/ENSG00000115808/ENSG00000062038	GJA4/CDH4/CLDN3/RAMP2/CDH5/UGT8/GJA1/TLN2/F11R/CDH11/PRKCA/FZD5/CDH6/CDH2/MARVELD3/GRHL2/GPBAR1/PRKACA/PKP3/EPB41L3/APC/HEG1/CLDN5/STRN/CDH3	17
BP	GO:0003382	epithelial cell morphogenesis	8/1203	30/15486	0.00161549	0.0286235	ENSG00000128917/ENSG00000198719/ENSG00000135547/ENSG00000134115/ENSG00000143947/ENSG00000114315/ENSG00000158555/ENSG00000185559/ENSG00000100060/ENSG00000092969/ENSG00000199161/ENSG00000165819/ENSG00000172889/ENSG00000100393/ENSG00000184916/ENSG00000115977/ENSG00000161021/ENSG00000163435/ENSG00000128965/ENSG00000005339/ENSG00000171462/ENSG00000101384	DLL4/DLL1/HEY2/CNTN6/RPS27A/HES1/GDPD5/DLK1/MFNG/TGFB2/MIR126/METTL3/EGFL7/EP300/JAG2/AAK1/MAML1/ELF3/CHAC1/CREBBP/DLK2/JAG1	17
BP	GO:0007498	mesoderm development	19/1203	121/15486	0.00244705	0.0377791	ENSG00000135547/ENSG00000151067/ENSG00000148926/ENSG00000185774/ENSG00000138622/ENSG00000135750/ENSG00000121577/ENSG00000151062/ENSG00000120049/ENSG00000152661/ENSG00000162989/ENSG00000181072/ENSG00000136574/ENSG00000092969/ENSG00000175206/ENSG00000018625/ENSG00000072310/ENSG00000112276/ENSG00000118729/ENSG00000165995/ENSG00000198523/ENSG00000116741/ENSG00000007402/ENSG00000121068/ENSG00000199157…	HEY2/CACNA1C/ADM/KCNIP4/HCN4/KCNK1/POPDC2/CACNA2D4/KCNIP2/GJA1/KCNJ3/CHRM2/GATA4/TGFB2/NPPA/ATP1A2/SREBF1/BVES/CASQ2/CACNB2/PLN/RGS2/CACNA2D2/TBX2/MIR208A/PRKACA/KCNH2/MYL3/KCNIP1/CACNA1D/SLC1A1/ATP1A3/HSPB7/NMU/SPTBN4/KCNN2/TAC1/MEF2A	17
BP	GO:0014031	mesenchymal cell development	19/1203	73/15486	1.98652e-06	0.000205663	ENSG00000149256/ENSG00000135547/ENSG00000089225/ENSG00000169946/ENSG00000152661/ENSG00000092969/ENSG00000185386/ENSG00000111087/ENSG00000121068/ENSG00000207730/ENSG00000069702/ENSG00000164532/ENSG00000054598/ENSG00000105989	TENM4/HEY2/TBX5/ZFPM2/GJA1/TGFB2/MAPK11/GLI1/TBX2/MIR200B/TGFBR3/TBX20/FOXC1/WNT2	17
BP	GO:0014706	striated muscle tissue development	69/1203	352/15486	5.01303e-13	9.03253e-10	ENSG00000203883/ENSG00000138795/ENSG00000121039/ENSG00000099250/ENSG00000170381/ENSG00000119888/ENSG00000125285/ENSG00000125850/ENSG00000143947/ENSG00000114315/ENSG00000149948/ENSG00000166407/ENSG00000164736/ENSG00000213626/ENSG00000089225/ENSG00000136574/ENSG00000092969/ENSG00000164107/ENSG00000141052/ENSG00000157240/ENSG00000075223/ENSG00000152518/ENSG00000049130/ENSG00000165819/ENSG00000162998…	SOX18/LEF1/RDH10/NRP1/SEMA3E/EPCAM/SOX21/OVOL2/RPS27A/HES1/HMGA2/LMO1/SOX17/LBH/TBX5/GATA4/TGFB2/HAND2/MYOCD/FZD1/SEMA3C/ZFP36L2/KITLG/METTL3/FRZB/SFRP1/SEMA3D/CDK12/TBX2/HOXB4/FOLR1/TWIST1/SOX6/FOXC1/EDNRA/KMT2A/SEMA3B/SEMA3G/JAG1/PRICKLE1	17
BP	GO:0045446	endothelial cell differentiation	20/1203	97/15486	4.61236e-05	0.00177761	ENSG00000189056/ENSG00000076356/ENSG00000099250/ENSG00000170381/ENSG00000179242/ENSG00000145147/ENSG00000277586/ENSG00000197555/ENSG00000221866/ENSG00000163171/ENSG00000107562/ENSG00000067715/ENSG00000243444/ENSG00000066248/ENSG00000120318/ENSG00000170961/ENSG00000131711/ENSG00000116147/ENSG00000115963/ENSG00000162493/ENSG00000112276/ENSG00000108947/ENSG00000135333/ENSG00000197993/ENSG00000197296…	RELN/PLXNA2/NRP1/SEMA3E/CDH4/SLIT2/NEFL/SIPA1L1/PLXNA4/CDC42EP3/CXCL12/SYT1/PALM2/NGEF/ARAP3/HAS2/MAP1B/TNR/RND3/PDPN/BVES/EFNB3/EPHA7/KEL/FITM2/TNFRSF12A/HEXB/SEMA3C/CDH2/SH3KBP1/PTPRD/FGD5/EPHB2/RHOJ/PLXND1/SEMA3D/UNC13A/NTRK2/SSH1/DAG1/L1CAM/PDLIM5/MACF1/EPB41L3/OMG/RIMS2/SHROOM3/MELTF/WIPF2/VRK1/DAB1/SEMA3B/MYH14/MYADM/FGD3/PARVA/SEMA3G/PALMD	17
BP	GO:0048738	cardiac muscle tissue development	48/1203	201/15486	1.23411e-12	1.62902e-09	ENSG00000179242/ENSG00000136099/ENSG00000261371/ENSG00000165323/ENSG00000148600/ENSG00000170545/ENSG00000179776/ENSG00000218336/ENSG00000113555/ENSG00000243232/ENSG00000140937/ENSG00000113361/ENSG00000170558/ENSG00000158258/ENSG00000187372/ENSG00000102290/ENSG00000254245/ENSG00000143217/ENSG00000146555/ENSG00000169851/ENSG00000166589/ENSG00000165194/ENSG00000083857/ENSG00000085552/ENSG00000062038	CDH4/PCDH8/PECAM1/FAT3/CDHR1/SMAGP/CDH5/TENM3/PCDH12/PCDHAC2/CDH11/CDH6/CDH2/CLSTN2/PCDHB13/PCDH11X/PCDHGA3/NECTIN4/SDK1/PCDH7/CDH16/PCDH19/FAT1/IGSF9/CDH3	17
BP	GO:0048762	mesenchymal cell differentiation	44/1203	195/15486	8.01421e-11	5.28938e-08	ENSG00000149256/ENSG00000135547/ENSG00000151067/ENSG00000148926/ENSG00000124920/ENSG00000115461/ENSG00000185774/ENSG00000138622/ENSG00000135750/ENSG00000213853/ENSG00000121577/ENSG00000151062/ENSG00000120049/ENSG00000152661/ENSG00000162989/ENSG00000181072/ENSG00000136574/ENSG00000164116/ENSG00000181104/ENSG00000092969/ENSG00000175206/ENSG00000164107/ENSG00000116147/ENSG00000130176/ENSG00000166292…	TENM4/HEY2/CACNA1C/ADM/MYRF/IGFBP5/KCNIP4/HCN4/KCNK1/EMP2/POPDC2/CACNA2D4/KCNIP2/GJA1/KCNJ3/CHRM2/GATA4/GUCY1A1/F2R/TGFB2/NPPA/HAND2/TNR/CNN1/TMEM100/ATP1A2/SREBF1/BVES/MYOCD/PBX3/PRKCA/MIR25/CASQ2/POMC/CACNB2/PLN/DAG1/RGS2/CACNA2D2/TBX2/MIR208A/PRKACA/KCNH2/MYL3/OPRL1/KCNIP1/CACNA1D/SLC1A1/ATP1A3/PTGS2/HSPB7/NMU/WNK3/SPTBN4/ADRA2B/ARHGAP42/KCNN2/TAC1/MEF2A	17
BP	GO:0055006	cardiac cell development	19/1203	70/15486	9.91477e-07	0.000130875	ENSG00000106991/ENSG00000114315/ENSG00000139567/ENSG00000101311/ENSG00000136574/ENSG00000092969/ENSG00000112175/ENSG00000141052/ENSG00000266524/ENSG00000119699/ENSG00000184344/ENSG00000147257/ENSG00000069702/ENSG00000148204/ENSG00000137573/ENSG00000064393/ENSG00000157110/ENSG00000157450	ENG/HES1/ACVRL1/FERMT1/GATA4/TGFB2/BMP5/MYOCD/GDF10/TGFB3/GDF3/GPC3/TGFBR3/CRB2/SULF1/HIPK2/RBPMS/RNF111	17
BP	GO:0055007	cardiac muscle cell differentiation	25/1203	106/15486	3.93488e-07	6.11064e-05	ENSG00000076356/ENSG00000138795/ENSG00000198719/ENSG00000136099/ENSG00000147050/ENSG00000075223/ENSG00000162998/ENSG00000104332/ENSG00000108773/ENSG00000184344/ENSG00000100393/ENSG00000148204/ENSG00000054598/ENSG00000162552/ENSG00000173991/ENSG00000163501	PLXNA2/LEF1/DLL1/PCDH8/KDM6A/SEMA3C/FRZB/SFRP1/KAT2A/GDF3/EP300/CRB2/FOXC1/WNT4/TCAP/IHH	17
BP	GO:0055008	cardiac muscle tissue morphogenesis	18/1203	67/15486	2.23939e-06	0.000214981	ENSG00000135547/ENSG00000089225/ENSG00000169946/ENSG00000111087/ENSG00000121068/ENSG00000199157/ENSG00000069702/ENSG00000164532/ENSG00000105989	HEY2/TBX5/ZFPM2/GLI1/TBX2/MIR208A/TGFBR3/TBX20/WNT2	17
BP	GO:0055010	ventricular cardiac muscle tissue morphogenesis	13/1203	48/15486	5.18612e-05	0.00192836	ENSG00000099250/ENSG00000131037/ENSG00000145147/ENSG00000155657/ENSG00000186994/ENSG00000146904/ENSG00000163171/ENSG00000107562/ENSG00000170989/ENSG00000213853/ENSG00000243444/ENSG00000205542/ENSG00000115963/ENSG00000172403/ENSG00000197948/ENSG00000042493/ENSG00000158352/ENSG00000130755/ENSG00000126785/ENSG00000119699/ENSG00000104332/ENSG00000166317/ENSG00000135723/ENSG00000198844/ENSG00000084112…	NRP1/EPS8L1/SLIT2/TTN/KANK3/EPHA1/CDC42EP3/CXCL12/S1PR1/EMP2/PALM2/TMSB4X/RND3/SYNPO2/FCHSD1/CAPG/SHROOM4/GMFG/RHOJ/TGFB3/SFRP1/SYNPO2L/FHOD1/ARHGEF15/SSH1/CAP2/PLEKHH2/CARMIL2/KIRREL1/SHROOM3/BCL2/MET/FHOD3/NF2/PROX1/WIPF2/WNT4/SHROOM2/SPTBN4/FAT1/ACTR3B/TCAP/TMSB10/MYADM/SAMD14/CGNL1/TAC1	17
BP	GO:0060317	cardiac epithelial to mesenchymal transition	11/1203	31/15486	1.17518e-05	0.000689442	ENSG00000107742/ENSG00000099250/ENSG00000170381/ENSG00000120156/ENSG00000146904/ENSG00000213853/ENSG00000139567/ENSG00000152377/ENSG00000084636/ENSG00000101311/ENSG00000170961/ENSG00000162493/ENSG00000163520/ENSG00000104332/ENSG00000173402/ENSG00000005884/ENSG00000127603/ENSG00000112562/ENSG00000171791/ENSG00000160963/ENSG00000163975/ENSG00000186575/ENSG00000162552/ENSG00000050030/ENSG00000148484…	SPOCK2/NRP1/SEMA3E/TEK/EPHA1/EMP2/ACVRL1/SPOCK1/COL16A1/FERMT1/HAS2/PDPN/FBLN2/SFRP1/DAG1/ITGA3/MACF1/SMOC2/BCL2/COL26A1/MELTF/NF2/WNT4/NEXMIF/RSU1/MYADM/JAG1	17
BP	GO:0060415	muscle tissue morphogenesis	19/1203	79/15486	7.04539e-06	0.000495725	ENSG00000138795/ENSG00000137203/ENSG00000121039/ENSG00000151067/ENSG00000089225/ENSG00000152661/ENSG00000092969/ENSG00000164107/ENSG00000105880/ENSG00000138759/ENSG00000144218/ENSG00000083307/ENSG00000147257/ENSG00000121068/ENSG00000150893/ENSG00000122691/ENSG00000163064/ENSG00000005339/ENSG00000107831/ENSG00000163501	LEF1/TFAP2A/RDH10/CACNA1C/TBX5/GJA1/TGFB2/HAND2/DLX5/FRAS1/AFF3/GRHL2/GPC3/TBX2/FREM2/TWIST1/EN1/CREBBP/FGF8/IHH	17
BP	GO:0060485	mesenchyme development	51/1203	243/15486	4.36227e-11	3.83879e-08	ENSG00000198719/ENSG00000114315/ENSG00000139567/ENSG00000162998/ENSG00000083307/ENSG00000184344/ENSG00000204301/ENSG00000148516/ENSG00000101384	DLL1/HES1/ACVRL1/FRZB/GRHL2/GDF3/NOTCH4/ZEB1/JAG1	17
BP	GO:0060537	muscle tissue development	71/1203	368/15486	5.13212e-13	9.03253e-10	ENSG00000125850/ENSG00000148926/ENSG00000166145/ENSG00000158955/ENSG00000092969/ENSG00000112175/ENSG00000147050/ENSG00000157240/ENSG00000117713/ENSG00000104332/ENSG00000108773/ENSG00000149418/ENSG00000083307/ENSG00000115596/ENSG00000110195/ENSG00000122691/ENSG00000138771/ENSG00000162552/ENSG00000113196/ENSG00000139174	OVOL2/ADM/SPINT1/WNT9B/TGFB2/BMP5/KDM6A/FZD1/ARID1A/SFRP1/KAT2A/ST14/GRHL2/WNT6/FOLR1/TWIST1/SHROOM3/WNT4/HAND1/PRICKLE1	17
BP	GO:0072132	mesenchyme morphogenesis	11/1203	46/15486	0.000627913	0.0138141	ENSG00000128917/ENSG00000066056/ENSG00000106991/ENSG00000173269/ENSG00000145147/ENSG00000187391/ENSG00000115461/ENSG00000146904/ENSG00000130303/ENSG00000107562/ENSG00000089225/ENSG00000139567/ENSG00000120318/ENSG00000100065/ENSG00000205336/ENSG00000112175/ENSG00000141052/ENSG00000174500/ENSG00000196104/ENSG00000112033/ENSG00000140832/ENSG00000104332/ENSG00000171444/ENSG00000173402/ENSG00000207730…	DLL4/TIE1/ENG/MMRN2/SLIT2/MAGI2/IGFBP5/EPHA1/BST2/CXCL12/TBX5/ACVRL1/ARAP3/CARD10/ADGRG1/BMP5/MYOCD/GCSAM/SPOCK3/PPARD/MARVELD3/SFRP1/MCC/DAG1/MIR200B/BCL2/PADI2/NF2/WNT4/SULF1/ADIPOR1/NEXMIF/JAG1	17
BP	GO:0072148	epithelial cell fate commitment	6/1203	14/15486	0.000378016	0.00937053	ENSG00000128917/ENSG00000099250/ENSG00000125850/ENSG00000120156/ENSG00000114315/ENSG00000107562/ENSG00000139567/ENSG00000163235/ENSG00000037280/ENSG00000152661/ENSG00000170961/ENSG00000092969/ENSG00000164104/ENSG00000112175/ENSG00000119630/ENSG00000105880/ENSG00000154229/ENSG00000112033/ENSG00000199161/ENSG00000183779/ENSG00000140832/ENSG00000072163/ENSG00000104332/ENSG00000111087/ENSG00000171444…	DLL4/NRP1/OVOL2/TEK/HES1/CXCL12/ACVRL1/TGFA/FLT4/GJA1/HAS2/TGFB2/HMGB2/BMP5/PGF/DLX5/PRKCA/PPARD/MIR126/ZNF703/MARVELD3/LIMS2/SFRP1/GLI1/MCC/AIMP1/EGFL7/ECM1/GPC3/KDF1/TWIST1/TGFBR3/PROX1/SULF1/ESRP2/WNT2/IHH/CDH3	17
BP	GO:0001525	angiogenesis	79/1203	469/15486	3.48605e-11	3.68127e-08	ENSG00000128917/ENSG00000149256/ENSG00000152192/ENSG00000106991/ENSG00000198719/ENSG00000135547/ENSG00000115641/ENSG00000155657/ENSG00000101331/ENSG00000089225/ENSG00000170989/ENSG00000169946/ENSG00000152661/ENSG00000136574/ENSG00000092969/ENSG00000175206/ENSG00000142178/ENSG00000112175/ENSG00000185386/ENSG00000112276/ENSG00000141052/ENSG00000117713/ENSG00000140795/ENSG00000207547/ENSG00000108773…	DLL4/TENM4/POU4F1/ENG/DLL1/HEY2/FHL2/TTN/CCM2L/TBX5/S1PR1/ZFPM2/GJA1/GATA4/TGFB2/NPPA/SIK1/BMP5/MAPK11/BVES/MYOCD/ARID1A/MYLK3/MIR25/KAT2A/GLI1/PLN/LRRC10/PDLIM5/TBX2/MIR208A/MYL3/MIR200B/TGFBR3/TBX20/FHOD3/SOX6/PROX1/FOXC1/MAML1/HEG1/MYPN/TCAP/FGF8/IFT20/WNT2/HAND1/MEF2A	17
BP	GO:0001570	vasculogenesis	20/1203	77/15486	1.11249e-06	0.000139856	ENSG00000138795/ENSG00000121039/ENSG00000099250/ENSG00000170381/ENSG00000106991/ENSG00000125850/ENSG00000135547/ENSG00000118526/ENSG00000114315/ENSG00000149948/ENSG00000089225/ENSG00000139567/ENSG00000169946/ENSG00000170961/ENSG00000136574/ENSG00000092969/ENSG00000164107/ENSG00000166292/ENSG00000112175/ENSG00000162493/ENSG00000157554/ENSG00000150593/ENSG00000122694/ENSG00000075223/ENSG00000183779…	LEF1/RDH10/NRP1/SEMA3E/ENG/OVOL2/HEY2/TCF21/HES1/HMGA2/TBX5/ACVRL1/ZFPM2/HAS2/GATA4/TGFB2/HAND2/TMEM100/BMP5/PDPN/ERG/PDCD4/GLIPR2/SEMA3C/ZNF703/KITLG/TGFB3/FRZB/SFRP1/SEMA3D/DAG1/USF3/TBX2/FOLR1/TWIST1/TGFBR3/BCL2/TBX20/CRB2/FOXC1/EDNRA/WNT4/BASP1/ADIPOR1/SEMA3B/DACT3/FGF8/WNT2/HAND1/SEMA3G/JAG1	17
BP	GO:0001838	embryonic epithelial tube formation	20/1203	122/15486	0.00111538	0.0212607	ENSG00000128917/ENSG00000041982/ENSG00000138795/ENSG00000121039/ENSG00000099250/ENSG00000170381/ENSG00000106991/ENSG00000148926/ENSG00000145147/ENSG00000118526/ENSG00000166145/ENSG00000158955/ENSG00000119630/ENSG00000103811/ENSG00000163251/ENSG00000075223/ENSG00000197461/ENSG00000004399/ENSG00000105538/ENSG00000104332/ENSG00000149418/ENSG00000083307/ENSG00000115596/ENSG00000173402/ENSG00000147257…	DLL4/TNC/LEF1/RDH10/NRP1/SEMA3E/ENG/ADM/SLIT2/TCF21/SPINT1/WNT9B/PGF/CTSH/FZD5/SEMA3C/PDGFA/PLXND1/RASIP1/SFRP1/ST14/GRHL2/WNT6/DAG1/GPC3/RSPO3/BCL2/MET/TBX20/PROX1/EDNRA/NOTCH4/WNT4/SULF1/ESRP2/FGF8/WNT2/WNT2B/IHH	17
BP	GO:0001945	lymph vessel development	9/1203	24/15486	4.47796e-05	0.00175138	ENSG00000171858/ENSG00000143947/ENSG00000008988/ENSG00000149273/ENSG00000112306/ENSG00000105372/ENSG00000109475/ENSG00000130255/ENSG00000118181/ENSG00000186468/ENSG00000164587/ENSG00000116698/ENSG00000148303/ENSG00000071082/ENSG00000197756/ENSG00000137154/ENSG00000163682/ENSG00000142541/ENSG00000198755/ENSG00000122026/ENSG00000110700/ENSG00000157106/ENSG00000116251/ENSG00000147604/ENSG00000170889…	RPS21/RPS27A/RPS20/RPS3/RPS12/RPS19/RPL34/RPL36/RPS25/RPS23/RPS14/SMG7/RPL7A/RPL31/RPL37A/RPS6/RPL9/RPL13A/RPL10A/RPL21/RPS13/SMG1/RPL22/RPL7/RPS9/RPL26/RPS16/RPS3A/CTIF/RPL41	17
BP	GO:0001946	lymphangiogenesis	6/1203	15/15486	0.000588768	0.0131724	ENSG00000128917/ENSG00000152192/ENSG00000099250/ENSG00000106991/ENSG00000125850/ENSG00000135547/ENSG00000115641/ENSG00000120156/ENSG00000114315/ENSG00000101331/ENSG00000089225/ENSG00000169946/ENSG00000136574/ENSG00000092969/ENSG00000164107/ENSG00000112175/ENSG00000141052/ENSG00000157240/ENSG00000075223/ENSG00000117713/ENSG00000004399/ENSG00000083307/ENSG00000121068/ENSG00000160808/ENSG00000069702…	DLL4/POU4F1/NRP1/ENG/OVOL2/HEY2/FHL2/TEK/HES1/CCM2L/TBX5/ZFPM2/GATA4/TGFB2/HAND2/BMP5/MYOCD/FZD1/SEMA3C/ARID1A/PLXND1/GRHL2/TBX2/MYL3/TGFBR3/TBX20/PROX1/FOXC1/MAML1/HEG1/FGF8/PARVA/WNT2/HAND1/JAG1	17
BP	GO:0002040	sprouting angiogenesis	20/1203	108/15486	0.00021914	0.00602635	ENSG00000171858/ENSG00000143947/ENSG00000008988/ENSG00000149273/ENSG00000112306/ENSG00000105372/ENSG00000109475/ENSG00000130255/ENSG00000118181/ENSG00000186468/ENSG00000164587/ENSG00000148303/ENSG00000071082/ENSG00000197756/ENSG00000137154/ENSG00000163682/ENSG00000142541/ENSG00000198755/ENSG00000122026/ENSG00000110700/ENSG00000116251/ENSG00000147604/ENSG00000170889/ENSG00000161970/ENSG00000105193…	RPS21/RPS27A/RPS20/RPS3/RPS12/RPS19/RPL34/RPL36/RPS25/RPS23/RPS14/RPL7A/RPL31/RPL37A/RPS6/RPL9/RPL13A/RPL10A/RPL21/RPS13/RPL22/RPL7/RPS9/RPL26/RPS16/RPS3A/RPL41	17
BP	GO:0003007	heart morphogenesis	49/1203	237/15486	1.82662e-10	1.07162e-07	ENSG00000203883/ENSG00000137203/ENSG00000121039/ENSG00000106991/ENSG00000198719/ENSG00000125850/ENSG00000118526/ENSG00000137474/ENSG00000114315/ENSG00000164736/ENSG00000163666/ENSG00000120094/ENSG00000115380/ENSG00000152661/ENSG00000158955/ENSG00000112320/ENSG00000136574/ENSG00000186480/ENSG00000164107/ENSG00000147050/ENSG00000105880/ENSG00000163251/ENSG00000184564/ENSG00000117713/ENSG00000133216…	SOX18/TFAP2A/RDH10/ENG/DLL1/OVOL2/TCF21/MYO7A/HES1/SOX17/HESX1/HOXB1/EFEMP1/GJA1/WNT9B/SOBP/GATA4/INSIG1/HAND2/KDM6A/DLX5/FZD5/SLITRK6/ARID1A/EPHB2/TGFB3/FRZB/GRHL2/GLI1/TBX2/HOXB4/MYO15A/MYO3A/FOLR1/TWIST1/TBX20/HIPK1/CRB2/PROX1/ZEB1/TCAP/HIPK2/HOXA1/FGF8/HLX/TCF7/HAND1/IHH	17
BP	GO:0003143	embryonic heart tube morphogenesis	15/1203	64/15486	8.79272e-05	0.0029016	ENSG00000128917/ENSG00000113389/ENSG00000198719/ENSG00000135547/ENSG00000151067/ENSG00000148926/ENSG00000145147/ENSG00000120156/ENSG00000155657/ENSG00000049540/ENSG00000185774/ENSG00000138622/ENSG00000151702/ENSG00000107562/ENSG00000135750/ENSG00000213853/ENSG00000131477/ENSG00000139567/ENSG00000121577/ENSG00000151062/ENSG00000120049/ENSG00000152661/ENSG00000162989/ENSG00000181072/ENSG00000136574…	DLL4/NPR3/DLL1/HEY2/CACNA1C/ADM/SLIT2/TEK/TTN/ELN/KCNIP4/HCN4/FLI1/CXCL12/KCNK1/EMP2/RAMP2/ACVRL1/POPDC2/CACNA2D4/KCNIP2/GJA1/KCNJ3/CHRM2/GATA4/GUCY1A1/F2R/TGFB2/NPPA/ATP1A2/SREBF1/F11R/BVES/KEL/IMMP2L/PPARD/MYLK3/CASQ2/POMC/CACNB2/PLN/HTR1B/F5/CD34/RGS2/CACNA2D2/TBX2/MIR208A/PTGS1/PRKACA/KCNH2/MYL3/OPRL1/KCNIP1/CACNA1D/TBX20/SLC1A1/ATP1A3/PTGS2/FOXC1/EDNRA/HSPB7/NMU/SPTBN4/TCAP/ADRA2B/ARHGAP42/K…	17
BP	GO:0003151	outflow tract morphogenesis	22/1203	73/15486	1.75025e-08	4.62066e-06	ENSG00000076356/ENSG00000099250/ENSG00000170381/ENSG00000198719/ENSG00000179242/ENSG00000135547/ENSG00000221866/ENSG00000107562/ENSG00000089225/ENSG00000067715/ENSG00000169946/ENSG00000152661/ENSG00000131711/ENSG00000116147/ENSG00000206561/ENSG00000185386/ENSG00000135333/ENSG00000006327/ENSG00000112033/ENSG00000075223/ENSG00000207547/ENSG00000112964/ENSG00000104332/ENSG00000111087/ENSG00000153993…	PLXNA2/NRP1/SEMA3E/DLL1/CDH4/HEY2/PLXNA4/CXCL12/TBX5/SYT1/ZFPM2/GJA1/MAP1B/TNR/COLQ/MAPK11/EPHA7/TNFRSF12A/PPARD/SEMA3C/MIR25/GHR/SFRP1/GLI1/SEMA3D/UNC13A/L1CAM/MACF1/CACNA2D2/TBX2/MIR208A/RIMS2/MIR200B/TGFBR3/BCL2/TBX20/PROX1/SOX15/DUSP6/FOXC1/BASP1/SPTBN4/MBD5/SEMA3B/FGF8/HLX/WNT2/SEMA3G/PLAC8	17
BP	GO:0003205	cardiac chamber development	35/1203	157/15486	9.55221e-09	2.75336e-06	ENSG00000128917/ENSG00000152192/ENSG00000106991/ENSG00000135547/ENSG00000101331/ENSG00000089225/ENSG00000169946/ENSG00000136574/ENSG00000092969/ENSG00000164107/ENSG00000075223/ENSG00000083307/ENSG00000160808/ENSG00000069702/ENSG00000164532/ENSG00000117707/ENSG00000054598/ENSG00000173706/ENSG00000113196/ENSG00000101384	DLL4/POU4F1/ENG/HEY2/CCM2L/TBX5/ZFPM2/GATA4/TGFB2/HAND2/SEMA3C/GRHL2/MYL3/TGFBR3/TBX20/PROX1/FOXC1/HEG1/HAND1/JAG1	17
BP	GO:0003206	cardiac chamber morphogenesis	31/1203	123/15486	2.9779e-09	9.89892e-07	ENSG00000099250/ENSG00000106991/ENSG00000135547/ENSG00000114315/ENSG00000089225/ENSG00000169946/ENSG00000136574/ENSG00000092969/ENSG00000112175/ENSG00000157240/ENSG00000075223/ENSG00000121068/ENSG00000069702/ENSG00000164532/ENSG00000117707/ENSG00000107831/ENSG00000197702/ENSG00000113196/ENSG00000101384	NRP1/ENG/HEY2/HES1/TBX5/ZFPM2/GATA4/TGFB2/BMP5/FZD1/SEMA3C/TBX2/TGFBR3/TBX20/PROX1/FGF8/PARVA/HAND1/JAG1	17
BP	GO:0003207	cardiac chamber formation	5/1203	12/15486	0.0013983	0.0251981	ENSG00000138795/ENSG00000106991/ENSG00000125850/ENSG00000135547/ENSG00000149948/ENSG00000089225/ENSG00000170961/ENSG00000092969/ENSG00000166292/ENSG00000112175/ENSG00000162493/ENSG00000157554/ENSG00000150593/ENSG00000122694/ENSG00000183779/ENSG00000119699/ENSG00000104332/ENSG00000173402/ENSG00000176542/ENSG00000122691/ENSG00000069702/ENSG00000148204/ENSG00000054598/ENSG00000162552/ENSG00000159346…	LEF1/ENG/OVOL2/HEY2/HMGA2/TBX5/HAS2/TGFB2/TMEM100/BMP5/PDPN/ERG/PDCD4/GLIPR2/ZNF703/TGFB3/SFRP1/DAG1/USF3/TWIST1/TGFBR3/CRB2/FOXC1/WNT4/ADIPOR1/DACT3/FGF8/WNT2	17
BP	GO:0003208	cardiac ventricle morphogenesis	20/1203	73/15486	4.38287e-07	6.61187e-05	ENSG00000171858/ENSG00000143947/ENSG00000008988/ENSG00000149273/ENSG00000186480/ENSG00000112306/ENSG00000105372/ENSG00000109475/ENSG00000130255/ENSG00000118181/ENSG00000186468/ENSG00000164587/ENSG00000148303/ENSG00000071082/ENSG00000197756/ENSG00000137154/ENSG00000163682/ENSG00000142541/ENSG00000198755/ENSG00000122026/ENSG00000110700/ENSG00000116251/ENSG00000147604/ENSG00000170889/ENSG00000161970…	RPS21/RPS27A/RPS20/RPS3/INSIG1/RPS12/RPS19/RPL34/RPL36/RPS25/RPS23/RPS14/RPL7A/RPL31/RPL37A/RPS6/RPL9/RPL13A/RPL10A/RPL21/RPS13/RPL22/RPL7/RPS9/RPL26/RPS16/RPS3A/RPL41	17
BP	GO:0003209	cardiac atrium morphogenesis	11/1203	31/15486	1.17518e-05	0.000689442	ENSG00000135547/ENSG00000115641/ENSG00000155657/ENSG00000136574/ENSG00000175206/ENSG00000150593/ENSG00000112276/ENSG00000140795/ENSG00000198812/ENSG00000163110/ENSG00000199157/ENSG00000069702/ENSG00000134775/ENSG00000117707/ENSG00000161021/ENSG00000138347/ENSG00000173991/ENSG00000101384/ENSG00000068305	HEY2/FHL2/TTN/GATA4/NPPA/PDCD4/BVES/MYLK3/LRRC10/PDLIM5/MIR208A/TGFBR3/FHOD3/PROX1/MAML1/MYPN/TCAP/JAG1/MEF2A	17
BP	GO:0003215	cardiac right ventricle morphogenesis	9/1203	20/15486	7.64963e-06	0.000523056	ENSG00000138795/ENSG00000125850/ENSG00000135547/ENSG00000148926/ENSG00000166145/ENSG00000114315/ENSG00000084676/ENSG00000113555/ENSG00000112175/ENSG00000163251/ENSG00000149418/ENSG00000083307/ENSG00000146374/ENSG00000115760/ENSG00000105989	LEF1/OVOL2/HEY2/ADM/SPINT1/HES1/NCOA1/PCDH12/BMP5/FZD5/ST14/GRHL2/RSPO3/BIRC6/WNT2	17
BP	GO:0003230	cardiac atrium development	11/1203	35/15486	4.3355e-05	0.00172495	ENSG00000149256/ENSG00000198719/ENSG00000135547/ENSG00000101331/ENSG00000089225/ENSG00000170989/ENSG00000169946/ENSG00000152661/ENSG00000136574/ENSG00000092969/ENSG00000175206/ENSG00000185386/ENSG00000207547/ENSG00000111087/ENSG00000163110/ENSG00000007402/ENSG00000121068/ENSG00000199157/ENSG00000207730/ENSG00000069702/ENSG00000171791/ENSG00000164532/ENSG00000117707/ENSG00000139318/ENSG00000054598…	TENM4/DLL1/HEY2/CCM2L/TBX5/S1PR1/ZFPM2/GJA1/GATA4/TGFB2/NPPA/MAPK11/MIR25/GLI1/PDLIM5/CACNA2D2/TBX2/MIR208A/MIR200B/TGFBR3/BCL2/TBX20/PROX1/DUSP6/FOXC1/HEG1/BASP1/FGF8/HLX/WNT2	17
BP	GO:0003231	cardiac ventricle development	23/1203	120/15486	4.36965e-05	0.00172495	ENSG00000079308/ENSG00000187513/ENSG00000099250/ENSG00000179242/ENSG00000120156/ENSG00000165215/ENSG00000131477/ENSG00000139567/ENSG00000084636/ENSG00000179776/ENSG00000174607/ENSG00000152661/ENSG00000181104/ENSG00000092969/ENSG00000171914/ENSG00000158769/ENSG00000140937/ENSG00000132470/ENSG00000154229/ENSG00000163251/ENSG00000113361/ENSG00000170558/ENSG00000183779/ENSG00000140832/ENSG00000119699…	TNS1/GJA4/NRP1/CDH4/TEK/CLDN3/RAMP2/ACVRL1/COL16A1/CDH5/UGT8/GJA1/F2R/TGFB2/TLN2/F11R/CDH11/ITGB4/PRKCA/FZD5/CDH6/CDH2/ZNF703/MARVELD3/TGFB3/LIMS2/SFRP1/GRHL2/GPBAR1/MACF1/PRKACA/PKP3/EPB41L3/APC/BCL2/NECTIN4/SDK1/HIPK1/NF2/WNT4/HEG1/CLDN5/STRN/CDH3	17
BP	GO:0003279	cardiac septum development	22/1203	99/15486	5.52025e-06	0.00041052	ENSG00000128917/ENSG00000187513/ENSG00000203883/ENSG00000099250/ENSG00000106991/ENSG00000198719/ENSG00000135547/ENSG00000261371/ENSG00000164736/ENSG00000170989/ENSG00000139567/ENSG00000179776/ENSG00000152661/ENSG00000166292/ENSG00000158769/ENSG00000162493/ENSG00000174059/ENSG00000105976/ENSG00000117707/ENSG00000204301/ENSG00000173706/ENSG00000148516/ENSG00000184113/ENSG00000179820/ENSG00000101384	DLL4/GJA4/SOX18/NRP1/ENG/DLL1/HEY2/PECAM1/SOX17/S1PR1/ACVRL1/CDH5/GJA1/TMEM100/F11R/PDPN/CD34/MET/PROX1/NOTCH4/HEG1/ZEB1/CLDN5/MYADM/JAG1	17
BP	GO:0016049	cell growth	54/1203	455/15486	0.00115942	0.0219417	ENSG00000128917/ENSG00000182492/ENSG00000139567/ENSG00000037280/ENSG00000030110/ENSG00000157554/ENSG00000075223/ENSG00000146374/ENSG00000054598/ENSG00000107831/ENSG00000101384/ENSG00000167601	DLL4/BGN/ACVRL1/FLT4/BAK1/ERG/SEMA3C/RSPO3/FOXC1/FGF8/JAG1/AXL	17
BP	GO:0016331	morphogenesis of embryonic epithelium	29/1203	148/15486	2.94079e-06	0.000263176	ENSG00000138795/ENSG00000198719/ENSG00000135547/ENSG00000115641/ENSG00000155657/ENSG00000115461/ENSG00000089225/ENSG00000121577/ENSG00000172399/ENSG00000136574/ENSG00000175206/ENSG00000142178/ENSG00000122367/ENSG00000112276/ENSG00000141052/ENSG00000197993/ENSG00000239474/ENSG00000170558/ENSG00000117713/ENSG00000140795/ENSG00000164976/ENSG00000118729/ENSG00000108773/ENSG00000198812/ENSG00000163110…	LEF1/DLL1/HEY2/FHL2/TTN/IGFBP5/TBX5/POPDC2/MYOZ2/GATA4/NPPA/SIK1/LDB3/BVES/MYOCD/KEL/KLHL41/CDH2/ARID1A/MYLK3/MYORG/CASQ2/KAT2A/LRRC10/PDLIM5/CACNA2D2/MIR208A/MIR200B/BCL2/FHOD3/SOX6/PROX1/DNER/MAML1/MYPN/EHD2/TCAP/IFT20/MEF2A	17
BP	GO:0035051	cardiocyte differentiation	39/1203	133/15486	1.52516e-13	8.05282e-10	ENSG00000138795/ENSG00000106991/ENSG00000125850/ENSG00000089225/ENSG00000092969/ENSG00000112175/ENSG00000162493/ENSG00000122694/ENSG00000183779/ENSG00000119699/ENSG00000104332/ENSG00000173402/ENSG00000176542/ENSG00000122691/ENSG00000148204/ENSG00000054598/ENSG00000159346/ENSG00000197380	LEF1/ENG/OVOL2/TBX5/TGFB2/BMP5/PDPN/GLIPR2/ZNF703/TGFB3/SFRP1/DAG1/USF3/TWIST1/CRB2/FOXC1/ADIPOR1/DACT3	17
BP	GO:0035148	tube formation	25/1203	144/15486	0.000113304	0.00358231	ENSG00000125850/ENSG00000148926/ENSG00000166145/ENSG00000163666/ENSG00000158955/ENSG00000092969/ENSG00000112175/ENSG00000147050/ENSG00000157240/ENSG00000117713/ENSG00000104332/ENSG00000108773/ENSG00000149418/ENSG00000083307/ENSG00000115596/ENSG00000110195/ENSG00000122691/ENSG00000138771/ENSG00000117707/ENSG00000162552/ENSG00000173991/ENSG00000107831/ENSG00000113196/ENSG00000139174	OVOL2/ADM/SPINT1/HESX1/WNT9B/TGFB2/BMP5/KDM6A/FZD1/ARID1A/SFRP1/KAT2A/ST14/GRHL2/WNT6/FOLR1/TWIST1/SHROOM3/PROX1/WNT4/TCAP/FGF8/HAND1/PRICKLE1	17
BP	GO:0035265	organ growth	30/1203	151/15486	1.47626e-06	0.000172506	ENSG00000198719/ENSG00000135547/ENSG00000089225/ENSG00000169946/ENSG00000152661/ENSG00000185386/ENSG00000141052/ENSG00000207547/ENSG00000111087/ENSG00000121068/ENSG00000199157/ENSG00000207730/ENSG00000069702/ENSG00000164532/ENSG00000110693/ENSG00000107831/ENSG00000105989	DLL1/HEY2/TBX5/ZFPM2/GJA1/MAPK11/MYOCD/MIR25/GLI1/TBX2/MIR208A/MIR200B/TGFBR3/TBX20/SOX6/FGF8/WNT2	17
BP	GO:0035904	aorta development	13/1203	49/15486	6.56191e-05	0.0022645	ENSG00000128917/ENSG00000106991/ENSG00000125850/ENSG00000135547/ENSG00000115641/ENSG00000120156/ENSG00000101331/ENSG00000170989/ENSG00000092969/ENSG00000112175/ENSG00000104332/ENSG00000069702/ENSG00000173706	DLL4/ENG/OVOL2/HEY2/FHL2/TEK/CCM2L/S1PR1/TGFB2/BMP5/SFRP1/TGFBR3/HEG1	17
BP	GO:0035909	aorta morphogenesis	10/1203	32/15486	0.000101942	0.00330216	ENSG00000114315/ENSG00000164107/ENSG00000075223/ENSG00000110195/ENSG00000122691/ENSG00000101384	HES1/HAND2/SEMA3C/FOLR1/TWIST1/JAG1	17
BP	GO:0036303	lymph vessel morphogenesis	6/1203	18/15486	0.00178346	0.0303453	ENSG00000135547/ENSG00000089225/ENSG00000169946/ENSG00000111087/ENSG00000121068/ENSG00000199157/ENSG00000069702/ENSG00000164532/ENSG00000117707/ENSG00000176788/ENSG00000105989	HEY2/TBX5/ZFPM2/GLI1/TBX2/MIR208A/TGFBR3/TBX20/PROX1/BASP1/WNT2	17
BP	GO:0048754	branching morphogenesis of an epithelial tube	28/1203	148/15486	8.74386e-06	0.000556236	ENSG00000203883/ENSG00000119888/ENSG00000125850/ENSG00000149948/ENSG00000164736/ENSG00000101311/ENSG00000164104/ENSG00000049130/ENSG00000148704/ENSG00000175707/ENSG00000186575/ENSG00000162946/ENSG00000164362	SOX18/EPCAM/OVOL2/HMGA2/SOX17/FERMT1/HMGB2/KITLG/VAX1/KDF1/NF2/DISC1/TERT	17
BP	GO:0048844	artery morphogenesis	17/1203	62/15486	3.14146e-06	0.000276449	ENSG00000189056/ENSG00000185101/ENSG00000164588/ENSG00000166592/ENSG00000148175/ENSG00000156113/ENSG00000151067/ENSG00000088992/ENSG00000184611/ENSG00000185774/ENSG00000138622/ENSG00000075043/ENSG00000151062/ENSG00000159212/ENSG00000120049/ENSG00000152661/ENSG00000162989/ENSG00000205542/ENSG00000153291/ENSG00000181104/ENSG00000175206/ENSG00000018625/ENSG00000164626/ENSG00000197993/ENSG00000169047…	RELN/ANO9/HCN1/RRAD/STOM/KCNMA1/CACNA1C/TESC/KCNH7/KCNIP4/HCN4/KCNQ2/CACNA2D4/CLIC6/KCNIP2/GJA1/KCNJ3/TMSB4X/SLC25A27/F2R/NPPA/ATP1A2/KCNK5/KEL/IRS1/ENPP1/SHANK2/KCNF1/EPHB2/CASQ2/COX17/CACNB2/KCNA4/PLN/CAPN10/GPC3/PEA15/CACNA2D2/GPR89A/MMP9/PRKACA/KCNH2/OPRL1/KCNIP1/TWIST1/CACNA1D/BCL2/RASGRF1/KCNQ5/PIK3R3/CATSPER4/KCNS3/WNK3/PLCG2/TERT/ASPSCR1/PID1/KCNN2/KCNG3	17
BP	GO:0055017	cardiac muscle tissue growth	22/1203	75/15486	3.03132e-08	7.27516e-06	ENSG00000169218/ENSG00000162951/ENSG00000187391/ENSG00000007908/ENSG00000120318/ENSG00000065609/ENSG00000204842/ENSG00000165025/ENSG00000116675/ENSG00000146006/ENSG00000115977/ENSG00000061938/ENSG00000151746/ENSG00000110395/ENSG00000197943	RSPO1/LRRTM1/MAGI2/SELE/ARAP3/SNAP91/ATXN2/SYK/DNAJC6/LRRTM2/AAK1/TNK2/BICD1/CBL/PLCG2	17
BP	GO:0060038	cardiac muscle cell proliferation	14/1203	51/15486	2.27458e-05	0.00111202	ENSG00000128917/ENSG00000106991/ENSG00000135547/ENSG00000101331/ENSG00000092969/ENSG00000173706	DLL4/ENG/HEY2/CCM2L/TGFB2/HEG1	17
BP	GO:0060039	pericardium development	6/1203	20/15486	0.00325534	0.0470909	ENSG00000137203/ENSG00000099250/ENSG00000198719/ENSG00000221866/ENSG00000120094/ENSG00000173406	TFAP2A/NRP1/DLL1/PLXNA4/HOXB1/DAB1	17
BP	GO:0060411	cardiac septum morphogenesis	19/1203	68/15486	6.07951e-07	8.91661e-05	ENSG00000138795/ENSG00000137203/ENSG00000121039/ENSG00000151067/ENSG00000089225/ENSG00000152661/ENSG00000092969/ENSG00000164107/ENSG00000105880/ENSG00000138759/ENSG00000144218/ENSG00000083307/ENSG00000147257/ENSG00000121068/ENSG00000150893/ENSG00000122691/ENSG00000163064/ENSG00000005339/ENSG00000107831/ENSG00000163501	LEF1/TFAP2A/RDH10/CACNA1C/TBX5/GJA1/TGFB2/HAND2/DLX5/FRAS1/AFF3/GRHL2/GPC3/TBX2/FREM2/TWIST1/EN1/CREBBP/FGF8/IHH	17
BP	GO:0060419	heart growth	25/1203	82/15486	1.43384e-09	6.01822e-07	ENSG00000189056/ENSG00000107742/ENSG00000132698/ENSG00000138795/ENSG00000099250/ENSG00000170381/ENSG00000120156/ENSG00000146904/ENSG00000107562/ENSG00000170989/ENSG00000146070/ENSG00000241186/ENSG00000037280/ENSG00000205542/ENSG00000170961/ENSG00000181104/ENSG00000092969/ENSG00000101017/ENSG00000119630/ENSG00000162493/ENSG00000115594/ENSG00000103811/ENSG00000141738/ENSG00000154229/ENSG00000122694…	RELN/SPOCK2/RAB25/LEF1/NRP1/SEMA3E/TEK/EPHA1/CXCL12/S1PR1/PLA2G7/TDGF1/FLT4/TMSB4X/HAS2/F2R/TGFB2/CD40/PGF/PDPN/IL1R1/CTSH/GRB7/PRKCA/GLIPR2/SEMA3C/MIR126/CGA/PDGFA/ZNF703/RHOJ/KITLG/SEMA3D/SSH1/ITGA3/MIR208A/MMP9/HMCN2/CARMIL2/TWIST1/APC/BCL2/MET/EPB41L4B/ITGA2B/PROX1/PTGS2/SEMA3B/MYADM/CXCL2/TERT/SEMA3G/SYDE1/TAC1	17
BP	GO:0060562	epithelial tube morphogenesis	59/1203	308/15486	6.678e-11	5.03712e-08	ENSG00000076356/ENSG00000138795/ENSG00000099250/ENSG00000170381/ENSG00000179242/ENSG00000145147/ENSG00000141753/ENSG00000163453/ENSG00000115461/ENSG00000221866/ENSG00000164736/ENSG00000130303/ENSG00000107562/ENSG00000067715/ENSG00000139567/ENSG00000152377/ENSG00000168243/ENSG00000152661/ENSG00000136574/ENSG00000115457/ENSG00000162761/ENSG00000131711/ENSG00000130766/ENSG00000168309/ENSG00000092969…	PLXNA2/LEF1/NRP1/SEMA3E/CDH4/SLIT2/IGFBP4/IGFBP7/IGFBP5/PLXNA4/SOX17/BST2/CXCL12/SYT1/ACVRL1/SPOCK1/GNG4/GJA1/GATA4/IGFBP2/LMX1A/MAP1B/SESN2/FAM107A/TGFB2/NPPA/TNR/MYOCD/EPHA7/TNFRSF12A/PPARD/SEMA3C/ENPP1/FRZB/SFRP1/SEMA3D/UNC13A/L1CAM/PDLIM5/RASGRP2/MACF1/MIR208A/TMEM97/EPB41L3/RIMS2/BCL2/CISH/CDA/ADIPOR1/SEMA3B/DACT3/SIPA1/SEMA3G/LTBP4	17
BP	GO:0060840	artery development	20/1203	80/15486	2.13339e-06	0.000208598	ENSG00000106991/ENSG00000143947/ENSG00000139567/ENSG00000101311/ENSG00000179776/ENSG00000092969/ENSG00000158769/ENSG00000141052/ENSG00000143375/ENSG00000266524/ENSG00000152518/ENSG00000183779/ENSG00000164120/ENSG00000119699/ENSG00000104332/ENSG00000147465/ENSG00000005884/ENSG00000155090/ENSG00000110195/ENSG00000069702/ENSG00000110693/ENSG00000050165/ENSG00000162552/ENSG00000148516/ENSG00000064393…	ENG/RPS27A/ACVRL1/FERMT1/CDH5/TGFB2/F11R/MYOCD/CGN/GDF10/ZFP36L2/ZNF703/HPGD/TGFB3/SFRP1/STAR/ITGA3/KLF10/FOLR1/TGFBR3/SOX6/DKK3/WNT4/ZEB1/HIPK2/CBL/CLDN5/RNF111/WNT2/LTBP4	17
BP	GO:0060841	venous blood vessel development	6/1203	16/15486	0.000880436	0.0181063	ENSG00000138795/ENSG00000106991/ENSG00000166145/ENSG00000114315/ENSG00000139567/ENSG00000241186/ENSG00000167941/ENSG00000136574/ENSG00000092969/ENSG00000166292/ENSG00000112175/ENSG00000105880/ENSG00000150593/ENSG00000157240/ENSG00000266524/ENSG00000119699/ENSG00000104332/ENSG00000184344/ENSG00000005884/ENSG00000147257/ENSG00000069702/ENSG00000148204/ENSG00000137573/ENSG00000064393/ENSG00000107831	LEF1/ENG/SPINT1/HES1/ACVRL1/TDGF1/SOST/GATA4/TGFB2/TMEM100/BMP5/DLX5/PDCD4/FZD1/GDF10/TGFB3/SFRP1/GDF3/ITGA3/GPC3/TGFBR3/CRB2/SULF1/HIPK2/FGF8	17
BP	GO:0060973	cell migration involved in heart development	7/1203	18/15486	0.000248651	0.00671012	ENSG00000138795/ENSG00000106991/ENSG00000166145/ENSG00000114315/ENSG00000139567/ENSG00000241186/ENSG00000167941/ENSG00000136574/ENSG00000092969/ENSG00000166292/ENSG00000112175/ENSG00000105880/ENSG00000150593/ENSG00000157240/ENSG00000266524/ENSG00000119699/ENSG00000104332/ENSG00000184344/ENSG00000005884/ENSG00000147257/ENSG00000069702/ENSG00000148204/ENSG00000137573/ENSG00000064393/ENSG00000107831	LEF1/ENG/SPINT1/HES1/ACVRL1/TDGF1/SOST/GATA4/TGFB2/TMEM100/BMP5/DLX5/PDCD4/FZD1/GDF10/TGFB3/SFRP1/GDF3/ITGA3/GPC3/TGFBR3/CRB2/SULF1/HIPK2/FGF8	17
BP	GO:0061138	morphogenesis of a branching epithelium	39/1203	177/15486	1.96657e-09	7.41677e-07	ENSG00000089225/ENSG00000164107/ENSG00000121068/ENSG00000164532/ENSG00000113196	TBX5/HAND2/TBX2/TBX20/HAND1	17
BP	GO:0072175	epithelial tube formation	24/1203	130/15486	5.66174e-05	0.00203361	ENSG00000149256/ENSG00000100078/ENSG00000155657/ENSG00000172399/ENSG00000174607/ENSG00000122367/ENSG00000239474/ENSG00000140795/ENSG00000118729/ENSG00000173402/ENSG00000082397/ENSG00000134775/ENSG00000117707/ENSG00000138347/ENSG00000173991/ENSG00000163501/ENSG00000068305	TENM4/PLA2G3/TTN/MYOZ2/UGT8/LDB3/KLHL41/MYLK3/CASQ2/DAG1/EPB41L3/FHOD3/PROX1/MYPN/TCAP/IHH/MEF2A	17
BP	GO:0045165	cell fate commitment	33/1203	233/15486	0.000560646	0.0126505	ENSG00000128917/ENSG00000132698/ENSG00000203883/ENSG00000099250/ENSG00000173269/ENSG00000145147/ENSG00000120156/ENSG00000213853/ENSG00000139567/ENSG00000101311/ENSG00000241186/ENSG00000037280/ENSG00000100065/ENSG00000205542/ENSG00000170961/ENSG00000092969/ENSG00000101017/ENSG00000103811/ENSG00000154229/ENSG00000112033/ENSG00000122694/ENSG00000199161/ENSG00000126785/ENSG00000140832/ENSG00000004399…	DLL4/RAB25/SOX18/NRP1/MMRN2/SLIT2/TEK/EMP2/ACVRL1/FERMT1/TDGF1/FLT4/CARD10/TMSB4X/HAS2/TGFB2/CD40/CTSH/PRKCA/PPARD/GLIPR2/MIR126/RHOJ/MARVELD3/PLXND1/GRHL2/MCC/PLEKHG5/ITGA3/MACF1/MMP9/MIR200B/MET/EPB41L4B/PROX1/PTGS2/ADIPOR1/FGF8/TAC1	17
BP	GO:0048532	anatomical structure arrangement	6/1203	16/15486	0.000880436	0.0181063	ENSG00000198719/ENSG00000135547/ENSG00000164736/ENSG00000089225/ENSG00000169946/ENSG00000152661/ENSG00000141052/ENSG00000111087/ENSG00000121068/ENSG00000199157/ENSG00000069702/ENSG00000171791/ENSG00000164532/ENSG00000105989/ENSG00000113161	DLL1/HEY2/SOX17/TBX5/ZFPM2/GJA1/MYOCD/GLI1/TBX2/MIR208A/TGFBR3/BCL2/TBX20/WNT2/HMGCR	17
BP	GO:0001701	in utero embryonic development	44/1203	307/15486	5.55935e-05	0.0020105	ENSG00000128917/ENSG00000152192/ENSG00000203883/ENSG00000099250/ENSG00000106991/ENSG00000198719/ENSG00000125850/ENSG00000135547/ENSG00000115641/ENSG00000120156/ENSG00000155657/ENSG00000114315/ENSG00000164736/ENSG00000101331/ENSG00000089225/ENSG00000170989/ENSG00000139567/ENSG00000169946/ENSG00000152661/ENSG00000170961/ENSG00000136574/ENSG00000092969/ENSG00000164107/ENSG00000166292/ENSG00000112175…	DLL4/POU4F1/SOX18/NRP1/ENG/DLL1/OVOL2/HEY2/FHL2/TEK/TTN/HES1/SOX17/CCM2L/TBX5/S1PR1/ACVRL1/ZFPM2/GJA1/HAS2/GATA4/TGFB2/HAND2/TMEM100/BMP5/KDM6A/ERG/PDCD4/FZD1/SEMA3C/PLXND1/GRHL2/TBX2/MYL3/FOLR1/TWIST1/TGFBR3/TBX20/PROX1/FOXC1/HEG1/TCAP/CLDN5/FGF8/PARVA/WNT2/HAND1/IHH/JAG1	17
BP	GO:0001704	formation of primary germ layer	19/1203	120/15486	0.00222049	0.0352078	ENSG00000171858/ENSG00000143947/ENSG00000008988/ENSG00000149273/ENSG00000112306/ENSG00000105372/ENSG00000109475/ENSG00000130255/ENSG00000118181/ENSG00000186468/ENSG00000164587/ENSG00000148303/ENSG00000071082/ENSG00000197756/ENSG00000137154/ENSG00000163682/ENSG00000142541/ENSG00000198755/ENSG00000122026/ENSG00000110700/ENSG00000116251/ENSG00000147604/ENSG00000170889/ENSG00000161970/ENSG00000105193…	RPS21/RPS27A/RPS20/RPS3/RPS12/RPS19/RPL34/RPL36/RPS25/RPS23/RPS14/RPL7A/RPL31/RPL37A/RPS6/RPL9/RPL13A/RPL10A/RPL21/RPS13/RPL22/RPL7/RPS9/RPL26/RPS16/RPS3A/RPL41	17
BP	GO:0007369	gastrulation	28/1203	178/15486	0.00026022	0.00690434	ENSG00000138795/ENSG00000106991/ENSG00000135547/ENSG00000115641/ENSG00000148926/ENSG00000155657/ENSG00000114315/ENSG00000131477/ENSG00000172399/ENSG00000136574/ENSG00000175206/ENSG00000122367/ENSG00000112276/ENSG00000197993/ENSG00000239474/ENSG00000140795/ENSG00000164976/ENSG00000118729/ENSG00000198812/ENSG00000163110/ENSG00000007402/ENSG00000199157/ENSG00000171791/ENSG00000134775/ENSG00000117707…	LEF1/ENG/HEY2/FHL2/ADM/TTN/HES1/RAMP2/MYOZ2/GATA4/NPPA/LDB3/BVES/KEL/KLHL41/MYLK3/MYORG/CASQ2/LRRC10/PDLIM5/CACNA2D2/MIR208A/BCL2/FHOD3/PROX1/DNER/MAML1/MYPN/TCAP/MEF2A	17
BP	GO:0035050	embryonic heart tube development	16/1203	75/15486	0.00017033	0.00502426	ENSG00000138795/ENSG00000135547/ENSG00000115641/ENSG00000155657/ENSG00000172399/ENSG00000136574/ENSG00000175206/ENSG00000122367/ENSG00000112276/ENSG00000197993/ENSG00000239474/ENSG00000140795/ENSG00000164976/ENSG00000118729/ENSG00000198812/ENSG00000163110/ENSG00000007402/ENSG00000199157/ENSG00000171791/ENSG00000134775/ENSG00000117707/ENSG00000187957/ENSG00000161021/ENSG00000138347/ENSG00000173991…	LEF1/HEY2/FHL2/TTN/MYOZ2/GATA4/NPPA/LDB3/BVES/KEL/KLHL41/MYLK3/MYORG/CASQ2/LRRC10/PDLIM5/CACNA2D2/MIR208A/BCL2/FHOD3/PROX1/DNER/MAML1/MYPN/TCAP/MEF2A	17
BP	GO:0048562	embryonic organ morphogenesis	48/1203	273/15486	6.81243e-08	1.49873e-05	ENSG00000149256/ENSG00000138795/ENSG00000149948/ENSG00000164736/ENSG00000142156/ENSG00000147050/ENSG00000132470/ENSG00000117713/ENSG00000182197/ENSG00000104332/ENSG00000173402/ENSG00000184344/ENSG00000005884/ENSG00000114270/ENSG00000137154/ENSG00000100985/ENSG00000164532/ENSG00000186575/ENSG00000148204/ENSG00000139318/ENSG00000054598/ENSG00000158050/ENSG00000138166/ENSG00000117614/ENSG00000107831…	TENM4/LEF1/HMGA2/SOX17/COL6A1/KDM6A/ITGB4/ARID1A/EXT1/SFRP1/DAG1/GDF3/ITGA3/COL7A1/RPS6/MMP9/TBX20/NF2/CRB2/DUSP6/FOXC1/DUSP2/DUSP5/SYF2/FGF8/MYADM/HAND1/GPI	17
BP	GO:0048568	embryonic organ development	68/1203	409/15486	1.48176e-09	6.01822e-07	ENSG00000203883/ENSG00000106991/ENSG00000198719/ENSG00000125850/ENSG00000164736/ENSG00000152661/ENSG00000136574/ENSG00000164107/ENSG00000121068/ENSG00000110195/ENSG00000164532/ENSG00000107831/ENSG00000113196/ENSG00000163501	SOX18/ENG/DLL1/OVOL2/SOX17/GJA1/GATA4/HAND2/TBX2/FOLR1/TBX20/FGF8/HAND1/IHH	17
BP	GO:0061053	somite development	16/1203	84/15486	0.000656551	0.0143247	ENSG00000170381/ENSG00000145147/ENSG00000221866/ENSG00000135333/ENSG00000075223/ENSG00000197461/ENSG00000153993/ENSG00000012171/ENSG00000010319	SEMA3E/SLIT2/PLXNA4/EPHA7/SEMA3C/PDGFA/SEMA3D/SEMA3B/SEMA3G	17
BP	GO:0048863	stem cell differentiation	40/1203	260/15486	2.37512e-05	0.00112979	ENSG00000076356/ENSG00000138795/ENSG00000099250/ENSG00000198719/ENSG00000136099/ENSG00000241186/ENSG00000147050/ENSG00000163251/ENSG00000075223/ENSG00000104332/ENSG00000108773/ENSG00000184344/ENSG00000100393/ENSG00000148204/ENSG00000054598/ENSG00000176788/ENSG00000173991	PLXNA2/LEF1/NRP1/DLL1/PCDH8/TDGF1/KDM6A/FZD5/SEMA3C/SFRP1/KAT2A/GDF3/EP300/CRB2/FOXC1/BASP1/TCAP	17
BP	GO:0010002	cardioblast differentiation	6/1203	18/15486	0.00178346	0.0303453	ENSG00000106991/ENSG00000135547/ENSG00000170961/ENSG00000092969/ENSG00000166292/ENSG00000157554/ENSG00000150593/ENSG00000122691/ENSG00000069702/ENSG00000107831/ENSG00000105989	ENG/HEY2/HAS2/TGFB2/TMEM100/ERG/PDCD4/TWIST1/TGFBR3/FGF8/WNT2	17
BP	GO:0048864	stem cell development	17/1203	73/15486	3.3173e-05	0.00140123	ENSG00000189143/ENSG00000148926/ENSG00000163453/ENSG00000115461/ENSG00000213853/ENSG00000131477/ENSG00000084636/ENSG00000152661/ENSG00000115457/ENSG00000175206/ENSG00000101846/ENSG00000119630/ENSG00000112033/ENSG00000117713/ENSG00000164120/ENSG00000119699/ENSG00000126838/ENSG00000005884/ENSG00000100985/ENSG00000171791/ENSG00000073756/ENSG00000162552/ENSG00000274286/ENSG00000182752/ENSG00000163501…	CLDN4/ADM/IGFBP7/IGFBP5/EMP2/RAMP2/COL16A1/GJA1/IGFBP2/NPPA/STS/PGF/PPARD/ARID1A/HPGD/TGFB3/PZP/ITGA3/MMP9/BCL2/PTGS2/WNT4/ADRA2B/PAPPA/IHH/SYDE1	17
BP	GO:0061307	cardiac neural crest cell differentiation involved in heart development	6/1203	11/15486	7.13063e-05	0.00241344	ENSG00000189056/ENSG00000132698/ENSG00000138795/ENSG00000099250/ENSG00000170381/ENSG00000120156/ENSG00000146904/ENSG00000107562/ENSG00000170989/ENSG00000146070/ENSG00000241186/ENSG00000037280/ENSG00000205542/ENSG00000170961/ENSG00000181104/ENSG00000092969/ENSG00000101017/ENSG00000119630/ENSG00000162493/ENSG00000115594/ENSG00000103811/ENSG00000141738/ENSG00000154229/ENSG00000122694/ENSG00000075223…	RELN/RAB25/LEF1/NRP1/SEMA3E/TEK/EPHA1/CXCL12/S1PR1/PLA2G7/TDGF1/FLT4/TMSB4X/HAS2/F2R/TGFB2/CD40/PGF/PDPN/IL1R1/CTSH/GRB7/PRKCA/GLIPR2/SEMA3C/MIR126/CGA/PDGFA/ZNF703/RHOJ/KITLG/SEMA3D/SSH1/ITGA3/MIR208A/MMP9/HMCN2/CARMIL2/APC/BCL2/MET/EPB41L4B/ITGA2B/PROX1/PTGS2/SEMA3B/MYADM/CXCL2/TERT/SEMA3G/SYDE1/TAC1	17
BP	GO:0061383	trabecula morphogenesis	13/1203	49/15486	6.56191e-05	0.0022645	ENSG00000135547/ENSG00000089225/ENSG00000169946/ENSG00000141052/ENSG00000111087/ENSG00000121068/ENSG00000199157/ENSG00000069702/ENSG00000164532/ENSG00000105989	HEY2/TBX5/ZFPM2/MYOCD/GLI1/TBX2/MIR208A/TGFBR3/TBX20/WNT2	17
BP	GO:0003222	ventricular trabecula myocardium morphogenesis	6/1203	16/15486	0.000880436	0.0181063	ENSG00000066056/ENSG00000203883/ENSG00000106991/ENSG00000135547/ENSG00000148926/ENSG00000164736/ENSG00000089225/ENSG00000213853/ENSG00000131477/ENSG00000169946/ENSG00000037280/ENSG00000170961/ENSG00000166292/ENSG00000141052/ENSG00000105538/ENSG00000148053/ENSG00000172889/ENSG00000174059/ENSG00000069702/ENSG00000173706	TIE1/SOX18/ENG/HEY2/ADM/SOX17/TBX5/EMP2/RAMP2/ZFPM2/FLT4/HAS2/TMEM100/MYOCD/RASIP1/NTRK2/EGFL7/CD34/TGFBR3/HEG1	17
BP	GO:0061384	heart trabecula morphogenesis	12/1203	34/15486	5.01254e-06	0.000383568	ENSG00000165215/ENSG00000131477/ENSG00000152661/ENSG00000158769/ENSG00000163251/ENSG00000140832/ENSG00000083307/ENSG00000179921/ENSG00000072062/ENSG00000134982/ENSG00000184113/ENSG00000115808	CLDN3/RAMP2/GJA1/F11R/FZD5/MARVELD3/GRHL2/GPBAR1/PRKACA/APC/CLDN5/STRN	17
BP	GO:0043062	extracellular structure organization	50/1203	374/15486	0.0001099	0.0035168	ENSG00000203883/ENSG00000106991/ENSG00000198719/ENSG00000125850/ENSG00000114315/ENSG00000164736/ENSG00000152661/ENSG00000136574/ENSG00000164107/ENSG00000121068/ENSG00000110195/ENSG00000164532/ENSG00000107831/ENSG00000113196/ENSG00000163501	SOX18/ENG/DLL1/OVOL2/HES1/SOX17/GJA1/GATA4/HAND2/TBX2/FOLR1/TBX20/FGF8/HAND1/IHH	18
BP	GO:0044706	multi-multicellular organism process	29/1203	195/15486	0.00053252	0.0121194	ENSG00000125850/ENSG00000148926/ENSG00000166145/ENSG00000163666/ENSG00000158955/ENSG00000092969/ENSG00000112175/ENSG00000147050/ENSG00000157240/ENSG00000117713/ENSG00000104332/ENSG00000108773/ENSG00000149418/ENSG00000083307/ENSG00000115596/ENSG00000110195/ENSG00000122691/ENSG00000138771/ENSG00000117707/ENSG00000162552/ENSG00000173991/ENSG00000105991/ENSG00000107831/ENSG00000113196/ENSG00000139174	OVOL2/ADM/SPINT1/HESX1/WNT9B/TGFB2/BMP5/KDM6A/FZD1/ARID1A/SFRP1/KAT2A/ST14/GRHL2/WNT6/FOLR1/TWIST1/SHROOM3/PROX1/WNT4/TCAP/HOXA1/FGF8/HAND1/PRICKLE1	19
BP	GO:0007043	cell-cell junction assembly	25/1203	113/15486	1.41125e-06	0.000171907	ENSG00000138795/ENSG00000106991/ENSG00000198719/ENSG00000135547/ENSG00000115641/ENSG00000148926/ENSG00000155657/ENSG00000114315/ENSG00000115461/ENSG00000089225/ENSG00000131477/ENSG00000061455/ENSG00000121577/ENSG00000172399/ENSG00000136574/ENSG00000175206/ENSG00000142178/ENSG00000122367/ENSG00000185386/ENSG00000150593/ENSG00000112276/ENSG00000141052/ENSG00000197993/ENSG00000239474/ENSG00000170558…	LEF1/ENG/DLL1/HEY2/FHL2/ADM/TTN/HES1/IGFBP5/TBX5/RAMP2/PRDM6/POPDC2/MYOZ2/GATA4/NPPA/SIK1/LDB3/MAPK11/PDCD4/BVES/MYOCD/KEL/KLHL41/CDH2/ARID1A/MYLK3/MYORG/CASQ2/KAT2A/LRRC10/PDLIM5/CACNA2D2/TBX2/MIR208A/MIR200B/BCL2/FHOD3/TMEM204/SOX6/PROX1/DNER/MAML1/WNT4/MYPN/EHD2/ZEB1/TCAP/IFT20/MEF2A	20
BP	GO:0034329	cell junction assembly	38/1203	220/15486	2.43223e-06	0.000229325	ENSG00000099250/ENSG00000170381/ENSG00000131037/ENSG00000151067/ENSG00000145147/ENSG00000120156/ENSG00000186994/ENSG00000146904/ENSG00000130303/ENSG00000163171/ENSG00000138622/ENSG00000107562/ENSG00000170989/ENSG00000142632/ENSG00000205542/ENSG00000136574/ENSG00000115963/ENSG00000018625/ENSG00000172403/ENSG00000158769/ENSG00000197948/ENSG00000162493/ENSG00000174429/ENSG00000042493/ENSG00000130755…	NRP1/SEMA3E/EPS8L1/CACNA1C/SLIT2/TEK/KANK3/EPHA1/BST2/CDC42EP3/HCN4/CXCL12/S1PR1/ARHGEF19/TMSB4X/GATA4/RND3/ATP1A2/SYNPO2/F11R/FCHSD1/PDPN/ABRA/CAPG/GMFG/PDGFA/CDK10/MYLK3/RHOJ/TGFB3/SFRP1/SYNPO2L/FHOD1/ARHGEF15/SSH1/PLN/PLEKHH2/CARMIL2/KIRREL1/MET/FHOD3/NF2/PROX1/WIPF2/WNT4/SPTBN4/ACTR3B/TMSB10/MYADM/TAC1	20
BP	GO:0043297	apical junction assembly	12/1203	59/15486	0.00167292	0.0293456	ENSG00000128917/ENSG00000106991/ENSG00000135547/ENSG00000114315/ENSG00000139567/ENSG00000092969/ENSG00000121068/ENSG00000117707/ENSG00000107831/ENSG00000101384	DLL4/ENG/HEY2/HES1/ACVRL1/TGFB2/TBX2/PROX1/FGF8/JAG1	20
BP	GO:0045216	cell-cell junction organization	42/1203	236/15486	3.17553e-07	5.40865e-05	ENSG00000148175/ENSG00000171858/ENSG00000143947/ENSG00000008988/ENSG00000149273/ENSG00000112306/ENSG00000105372/ENSG00000109475/ENSG00000130255/ENSG00000118181/ENSG00000186468/ENSG00000164587/ENSG00000148303/ENSG00000071082/ENSG00000197756/ENSG00000137154/ENSG00000163682/ENSG00000142541/ENSG00000127328/ENSG00000198755/ENSG00000122026/ENSG00000110700/ENSG00000116251/ENSG00000147604/ENSG00000170889…	STOM/RPS21/RPS27A/RPS20/RPS3/RPS12/RPS19/RPL34/RPL36/RPS25/RPS23/RPS14/RPL7A/RPL31/RPL37A/RPS6/RPL9/RPL13A/RAB3IP/RPL10A/RPL21/RPS13/RPL22/RPL7/RPS9/RPL26/RPS16/RPS3A/RPL41	20
BP	GO:0070830	bicellular tight junction assembly	12/1203	50/15486	0.000347086	0.00876849	ENSG00000128917/ENSG00000099250/ENSG00000125850/ENSG00000120156/ENSG00000141753/ENSG00000114315/ENSG00000115461/ENSG00000107562/ENSG00000164434/ENSG00000139567/ENSG00000163235/ENSG00000101311/ENSG00000037280/ENSG00000152661/ENSG00000170961/ENSG00000092969/ENSG00000164104/ENSG00000112175/ENSG00000119630/ENSG00000105880/ENSG00000154229/ENSG00000112033/ENSG00000199161/ENSG00000183779/ENSG00000140832…	DLL4/NRP1/OVOL2/TEK/IGFBP4/HES1/IGFBP5/CXCL12/FABP7/ACVRL1/TGFA/FERMT1/FLT4/GJA1/HAS2/TGFB2/HMGB2/BMP5/PGF/DLX5/PRKCA/PPARD/MIR126/ZNF703/MARVELD3/LIMS2/SFRP1/GLI1/MCC/AIMP1/EGFL7/CD34/ECM1/GPC3/KDF1/TWIST1/TGFBR3/PROX1/SULF1/ESRP2/WNT2/IHH/CDH3	20
BP	GO:0002027	regulation of heart rate	19/1203	90/15486	5.04253e-05	0.00190175	ENSG00000203883/ENSG00000099250/ENSG00000106991/ENSG00000135547/ENSG00000114315/ENSG00000164736/ENSG00000169946/ENSG00000092969/ENSG00000164107/ENSG00000157240/ENSG00000075223/ENSG00000004399/ENSG00000121068/ENSG00000110195/ENSG00000122691/ENSG00000069702/ENSG00000164532/ENSG00000054598/ENSG00000184113/ENSG00000107831/ENSG00000197702/ENSG00000101384	SOX18/NRP1/ENG/HEY2/HES1/SOX17/ZFPM2/TGFB2/HAND2/FZD1/SEMA3C/PLXND1/TBX2/FOLR1/TWIST1/TGFBR3/TBX20/FOXC1/CLDN5/FGF8/PARVA/JAG1	21
BP	GO:0008016	regulation of heart contraction	38/1203	229/15486	6.48542e-06	0.000462744	ENSG00000128917/ENSG00000041982/ENSG00000138795/ENSG00000121039/ENSG00000099250/ENSG00000170381/ENSG00000106991/ENSG00000145147/ENSG00000118526/ENSG00000158955/ENSG00000119630/ENSG00000103811/ENSG00000004399/ENSG00000105538/ENSG00000115596/ENSG00000173402/ENSG00000147257/ENSG00000171791/ENSG00000105976/ENSG00000164532/ENSG00000151617/ENSG00000204301/ENSG00000162552/ENSG00000103067/ENSG00000107831…	DLL4/TNC/LEF1/RDH10/NRP1/SEMA3E/ENG/SLIT2/TCF21/WNT9B/PGF/CTSH/PLXND1/RASIP1/WNT6/DAG1/GPC3/BCL2/MET/TBX20/EDNRA/NOTCH4/WNT4/ESRP2/FGF8/WNT2/WNT2B/IHH	21
BP	GO:0061337	cardiac conduction	23/1203	138/15486	0.000386518	0.00940469	ENSG00000132698/ENSG00000099250/ENSG00000120156/ENSG00000241186/ENSG00000037280/ENSG00000205542/ENSG00000170961/ENSG00000092969/ENSG00000101017/ENSG00000103811/ENSG00000154229/ENSG00000122694/ENSG00000199161/ENSG00000126785/ENSG00000005884/ENSG00000100985/ENSG00000105976/ENSG00000095203/ENSG00000117707/ENSG00000073756/ENSG00000006128	RAB25/NRP1/TEK/TDGF1/FLT4/TMSB4X/HAS2/TGFB2/CD40/CTSH/PRKCA/GLIPR2/MIR126/RHOJ/ITGA3/MMP9/MET/EPB41L4B/PROX1/PTGS2/TAC1	21
BP	GO:0086019	cell-cell signaling involved in cardiac conduction	9/1203	30/15486	0.000320111	0.00828132	ENSG00000099250/ENSG00000131037/ENSG00000142632/ENSG00000066248/ENSG00000120318/ENSG00000205336/ENSG00000181104/ENSG00000092969/ENSG00000101199/ENSG00000146005/ENSG00000174429/ENSG00000134215/ENSG00000164220/ENSG00000139679/ENSG00000154783/ENSG00000133216/ENSG00000049130/ENSG00000156011/ENSG00000198844/ENSG00000171680/ENSG00000005884/ENSG00000111206/ENSG00000105976/ENSG00000058335/ENSG00000196155…	NRP1/EPS8L1/ARHGEF19/NGEF/ARAP3/ADGRG1/F2R/TGFB2/ARFGAP1/PSD2/ABRA/VAV3/F2RL2/LPAR6/FGD5/EPHB2/KITLG/PSD3/ARHGEF15/PLEKHG5/ITGA3/FOXM1/MET/RASGRF1/PLEKHG4/SOS2/DENND1A/ARHGEF16/RASGRP4/SGSM3/FGD3/ARHGAP42	21
BP	GO:0086065	cell communication involved in cardiac conduction	12/1203	53/15486	0.000614145	0.0135677	ENSG00000099250/ENSG00000131037/ENSG00000145147/ENSG00000186994/ENSG00000146904/ENSG00000163171/ENSG00000107562/ENSG00000170989/ENSG00000205542/ENSG00000172403/ENSG00000197948/ENSG00000042493/ENSG00000130755/ENSG00000119699/ENSG00000104332/ENSG00000166317/ENSG00000135723/ENSG00000198844/ENSG00000084112/ENSG00000152527/ENSG00000159753/ENSG00000183853/ENSG00000105976/ENSG00000134775/ENSG00000186575…	NRP1/EPS8L1/SLIT2/KANK3/EPHA1/CDC42EP3/CXCL12/S1PR1/TMSB4X/SYNPO2/FCHSD1/CAPG/GMFG/TGFB3/SFRP1/SYNPO2L/FHOD1/ARHGEF15/SSH1/PLEKHH2/CARMIL2/KIRREL1/MET/FHOD3/NF2/WIPF2/WNT4/SPTBN4/ACTR3B/TMSB10/MYADM/TAC1	21
BP	GO:1903522	regulation of blood circulation	42/1203	274/15486	1.64115e-05	0.000875279	ENSG00000170989/ENSG00000037280/ENSG00000152661/ENSG00000204305/ENSG00000164107/ENSG00000157554/ENSG00000154229/ENSG00000072274/ENSG00000165025/ENSG00000104332/ENSG00000242252/ENSG00000150782	S1PR1/FLT4/GJA1/AGER/HAND2/ERG/PRKCA/TFRC/SYK/SFRP1/BGLAP/IL18	21
BP	GO:1903523	negative regulation of blood circulation	8/1203	29/15486	0.00127006	0.0235628	ENSG00000099250/ENSG00000170381/ENSG00000145147/ENSG00000066248/ENSG00000116147/ENSG00000108947/ENSG00000135333/ENSG00000075223/ENSG00000133216/ENSG00000153993/ENSG00000126861/ENSG00000163975/ENSG00000173406/ENSG00000012171/ENSG00000010319	NRP1/SEMA3E/SLIT2/NGEF/TNR/EFNB3/EPHA7/SEMA3C/EPHB2/SEMA3D/OMG/MELTF/DAB1/SEMA3B/SEMA3G	21
BP	GO:0010717	regulation of epithelial to mesenchymal transition	18/1203	83/15486	5.43186e-05	0.00199168	ENSG00000135547/ENSG00000151067/ENSG00000148926/ENSG00000185774/ENSG00000138622/ENSG00000135750/ENSG00000121577/ENSG00000151062/ENSG00000120049/ENSG00000152661/ENSG00000162989/ENSG00000181072/ENSG00000136574/ENSG00000181104/ENSG00000092969/ENSG00000175206/ENSG00000018625/ENSG00000072310/ENSG00000112276/ENSG00000118729/ENSG00000165995/ENSG00000198523/ENSG00000116741/ENSG00000007402/ENSG00000121068…	HEY2/CACNA1C/ADM/KCNIP4/HCN4/KCNK1/POPDC2/CACNA2D4/KCNIP2/GJA1/KCNJ3/CHRM2/GATA4/F2R/TGFB2/NPPA/ATP1A2/SREBF1/BVES/CASQ2/CACNB2/PLN/RGS2/CACNA2D2/TBX2/MIR208A/PRKACA/KCNH2/MYL3/KCNIP1/CACNA1D/SLC1A1/ATP1A3/PTGS2/HSPB7/NMU/SPTBN4/ADRA2B/ARHGAP42/KCNN2/TAC1/MEF2A	21
BP	GO:0010719	negative regulation of epithelial to mesenchymal transition	8/1203	28/15486	0.000986047	0.0197209	ENSG00000138795/ENSG00000198719/ENSG00000135547/ENSG00000164736/ENSG00000089225/ENSG00000169946/ENSG00000152661/ENSG00000185386/ENSG00000141052/ENSG00000239474/ENSG00000207547/ENSG00000111087/ENSG00000121068/ENSG00000199157/ENSG00000122691/ENSG00000207730/ENSG00000069702/ENSG00000157514/ENSG00000171791/ENSG00000164532/ENSG00000110693/ENSG00000129194/ENSG00000107831/ENSG00000105989/ENSG00000113161	LEF1/DLL1/HEY2/SOX17/TBX5/ZFPM2/GJA1/MAPK11/MYOCD/KLHL41/MIR25/GLI1/TBX2/MIR208A/TWIST1/MIR200B/TGFBR3/TSC22D3/BCL2/TBX20/SOX6/SOX15/FGF8/WNT2/HMGCR	21
BP	GO:0030857	negative regulation of epithelial cell differentiation	9/1203	35/15486	0.00110997	0.0212342	ENSG00000138795/ENSG00000106991/ENSG00000187391/ENSG00000143947/ENSG00000114315/ENSG00000139567/ENSG00000243444/ENSG00000101311/ENSG00000241186/ENSG00000179776/ENSG00000167941/ENSG00000136574/ENSG00000092969/ENSG00000166292/ENSG00000112175/ENSG00000158769/ENSG00000105880/ENSG00000150593/ENSG00000141052/ENSG00000157240/ENSG00000143375/ENSG00000266524/ENSG00000134363/ENSG00000183779/ENSG00000164120…	LEF1/ENG/MAGI2/RPS27A/HES1/ACVRL1/PALM2/FERMT1/TDGF1/CDH5/SOST/GATA4/TGFB2/TMEM100/BMP5/F11R/DLX5/PDCD4/MYOCD/FZD1/CGN/GDF10/FST/ZNF703/HPGD/TGFB3/SFRP1/GDF3/ITGA3/GPC3/KLF10/FOLR1/TGFBR3/RBM14/TBX20/CRB2/DKK3/SULF1/ZEB1/HIPK2/CBL/RBPMS/CLDN5/FGF8/RNF111/LTBP4	21
BP	GO:0016202	regulation of striated muscle tissue development	25/1203	128/15486	1.47513e-05	0.000811324	ENSG00000135547/ENSG00000151067/ENSG00000148926/ENSG00000155657/ENSG00000185774/ENSG00000138622/ENSG00000135750/ENSG00000121577/ENSG00000151062/ENSG00000120049/ENSG00000152661/ENSG00000162989/ENSG00000181072/ENSG00000136574/ENSG00000092969/ENSG00000175206/ENSG00000018625/ENSG00000072310/ENSG00000112276/ENSG00000118729/ENSG00000165995/ENSG00000198523/ENSG00000116741/ENSG00000007402/ENSG00000121068…	HEY2/CACNA1C/ADM/TTN/KCNIP4/HCN4/KCNK1/POPDC2/CACNA2D4/KCNIP2/GJA1/KCNJ3/CHRM2/GATA4/TGFB2/NPPA/ATP1A2/SREBF1/BVES/CASQ2/CACNB2/PLN/RGS2/CACNA2D2/TBX2/MIR208A/PRKACA/KCNH2/MYL3/KCNIP1/CACNA1D/SLC1A1/ATP1A3/HSPB7/NMU/SPTBN4/TCAP/KCNN2/TAC1/MEF2A	21
BP	GO:0045843	negative regulation of striated muscle tissue development	13/1203	48/15486	5.18612e-05	0.00192836	ENSG00000187955/ENSG00000146197/ENSG00000110799/ENSG00000041982/ENSG00000107742/ENSG00000182492/ENSG00000106991/ENSG00000261371/ENSG00000166145/ENSG00000049540/ENSG00000131477/ENSG00000092758/ENSG00000084636/ENSG00000101311/ENSG00000170961/ENSG00000142156/ENSG00000145681/ENSG00000092969/ENSG00000116147/ENSG00000130287/ENSG00000158769/ENSG00000162493/ENSG00000196569/ENSG00000132470/ENSG00000163520…	COL14A1/SCUBE3/VWF/TNC/SPOCK2/BGN/ENG/PECAM1/SPINT1/ELN/RAMP2/COL9A3/COL16A1/FERMT1/HAS2/COL6A1/HAPLN1/TGFB2/TNR/NCAN/F11R/PDPN/LAMA2/ITGB4/FBLN2/PDGFA/DAG1/ITGA3/COL7A1/LAMC3/MMP9/ACAN/CARMIL2/SMOC2/ITGA2B/MELTF/FOXC1/LOXL1/COL6A2/ELF3/SULF1/ADAM19/PRDX4/IHH	21
BP	GO:0045844	positive regulation of striated muscle tissue development	15/1203	69/15486	0.000216427	0.0059829	ENSG00000076356/ENSG00000138795/ENSG00000137203/ENSG00000121039/ENSG00000134438/ENSG00000151067/ENSG00000089225/ENSG00000152661/ENSG00000092969/ENSG00000164107/ENSG00000030110/ENSG00000105880/ENSG00000132470/ENSG00000138759/ENSG00000075223/ENSG00000144218/ENSG00000108773/ENSG00000083307/ENSG00000147257/ENSG00000121068/ENSG00000175707/ENSG00000150893/ENSG00000122691/ENSG00000163064/ENSG00000005339…	PLXNA2/LEF1/TFAP2A/RDH10/RAX/CACNA1C/TBX5/GJA1/TGFB2/HAND2/BAK1/DLX5/ITGB4/FRAS1/SEMA3C/AFF3/KAT2A/GRHL2/GPC3/TBX2/KDF1/FREM2/TWIST1/EN1/CREBBP/FGF8/IHH	21
BP	GO:0048635	negative regulation of muscle organ development	13/1203	49/15486	6.56191e-05	0.0022645	ENSG00000171858/ENSG00000008988/ENSG00000149273/ENSG00000161642/ENSG00000130255/ENSG00000186468/ENSG00000117543/ENSG00000071082/ENSG00000165819/ENSG00000163682/ENSG00000142541/ENSG00000198755/ENSG00000116251/ENSG00000147604/ENSG00000161970/ENSG00000145425/ENSG00000229117	RPS21/RPS20/RPS3/ZNF385A/RPL36/RPS23/DPH5/RPL31/METTL3/RPL9/RPL13A/RPL10A/RPL22/RPL7/RPL26/RPS3A/RPL41	21
BP	GO:0048636	positive regulation of muscle organ development	15/1203	69/15486	0.000216427	0.0059829	ENSG00000165215/ENSG00000131477/ENSG00000152661/ENSG00000158769/ENSG00000163251/ENSG00000140832/ENSG00000083307/ENSG00000179921/ENSG00000072062/ENSG00000134982/ENSG00000184113/ENSG00000115808	CLDN3/RAMP2/GJA1/F11R/FZD5/MARVELD3/GRHL2/GPBAR1/PRKACA/APC/CLDN5/STRN	21
BP	GO:0055024	regulation of cardiac muscle tissue development	17/1203	76/15486	5.74401e-05	0.00204921	ENSG00000099250/ENSG00000155657/ENSG00000146904/ENSG00000170989/ENSG00000172399/ENSG00000130176/ENSG00000122367/ENSG00000158769/ENSG00000239474/ENSG00000140795/ENSG00000118729/ENSG00000119699/ENSG00000104332/ENSG00000135723/ENSG00000198844/ENSG00000082397/ENSG00000105976/ENSG00000095203/ENSG00000134775/ENSG00000186575/ENSG00000117707/ENSG00000162552/ENSG00000138347/ENSG00000173991/ENSG00000105357…	NRP1/TTN/EPHA1/S1PR1/MYOZ2/CNN1/LDB3/F11R/KLHL41/MYLK3/CASQ2/TGFB3/SFRP1/FHOD1/ARHGEF15/EPB41L3/MET/EPB41L4B/FHOD3/NF2/PROX1/WNT4/MYPN/TCAP/MYH14/TAC1/MEF2A	21
BP	GO:0055025	positive regulation of cardiac muscle tissue development	10/1203	44/15486	0.00166711	0.0293456	ENSG00000138795/ENSG00000125850/ENSG00000135547/ENSG00000148926/ENSG00000166145/ENSG00000114315/ENSG00000084676/ENSG00000113555/ENSG00000112175/ENSG00000163251/ENSG00000149418/ENSG00000083307/ENSG00000146374/ENSG00000115760/ENSG00000105989/ENSG00000113196	LEF1/OVOL2/HEY2/ADM/SPINT1/HES1/NCOA1/PCDH12/BMP5/FZD5/ST14/GRHL2/RSPO3/BIRC6/WNT2/HAND1	21
BP	GO:0055026	negative regulation of cardiac muscle tissue development	8/1203	31/15486	0.00203123	0.0334108	ENSG00000169218/ENSG00000198873/ENSG00000138795/ENSG00000154856/ENSG00000141753/ENSG00000187391/ENSG00000143947/ENSG00000112837/ENSG00000164736/ENSG00000142632/ENSG00000101311/ENSG00000132846/ENSG00000167941/ENSG00000158955/ENSG00000115457/ENSG00000269113/ENSG00000187098/ENSG00000147050/ENSG00000105880/ENSG00000157240/ENSG00000100354/ENSG00000186854/ENSG00000163251/ENSG00000144642/ENSG00000170558…	RSPO1/GRK5/LEF1/APCDD1/IGFBP4/MAGI2/RPS27A/TBX18/SOX17/ARHGEF19/FERMT1/ZBED3/SOST/WNT9B/IGFBP2/TRABD2B/MITF/KDM6A/DLX5/FZD1/TNRC6B/TRABD2A/FZD5/RBMS3/CDH2/ZNF703/FRZB/SFRP1/GLI1/MCC/WNT6/ITGA3/GPC3/MACF1/RSPO3/FOLR1/CCDC88C/APC/MOV10/TMEM88/DISC1/DKK3/WNT4/VRK1/SULF1/CTNND2/PLCB2/DACT3/PLCG2/STRN/FGF8/TCF7/IFT20/WNT2/TERT/WNT2B/CDH3/PRICKLE1	21
BP	GO:1901862	negative regulation of muscle tissue development	14/1203	50/15486	1.77599e-05	0.000901657	ENSG00000076356/ENSG00000170381/ENSG00000221866/ENSG00000163171/ENSG00000243444/ENSG00000120318/ENSG00000115963/ENSG00000162493/ENSG00000112276/ENSG00000049860/ENSG00000147010/ENSG00000154783/ENSG00000126785/ENSG00000004399/ENSG00000173402/ENSG00000082397/ENSG00000138771/ENSG00000171475/ENSG00000100749/ENSG00000105357/ENSG00000127084/ENSG00000197702/ENSG00000099260	PLXNA2/SEMA3E/PLXNA4/CDC42EP3/PALM2/ARAP3/RND3/PDPN/BVES/HEXB/SH3KBP1/FGD5/RHOJ/PLXND1/DAG1/EPB41L3/SHROOM3/WIPF2/VRK1/MYH14/FGD3/PARVA/PALMD	21
BP	GO:1901863	positive regulation of muscle tissue development	15/1203	70/15486	0.000255971	0.00682589	ENSG00000106991/ENSG00000143947/ENSG00000139567/ENSG00000101311/ENSG00000179776/ENSG00000092969/ENSG00000158769/ENSG00000141052/ENSG00000143375/ENSG00000266524/ENSG00000183779/ENSG00000164120/ENSG00000119699/ENSG00000005884/ENSG00000155090/ENSG00000110195/ENSG00000069702/ENSG00000050165/ENSG00000148516/ENSG00000064393/ENSG00000110395/ENSG00000184113/ENSG00000157450/ENSG00000090006	ENG/RPS27A/ACVRL1/FERMT1/CDH5/TGFB2/F11R/MYOCD/CGN/GDF10/ZNF703/HPGD/TGFB3/ITGA3/KLF10/FOLR1/TGFBR3/DKK3/ZEB1/HIPK2/CBL/CLDN5/RNF111/LTBP4	21
BP	GO:0034103	regulation of tissue remodeling	12/1203	63/15486	0.00299256	0.0442597	ENSG00000203883/ENSG00000099250/ENSG00000106991/ENSG00000198719/ENSG00000135547/ENSG00000164736/ENSG00000170989/ENSG00000139567/ENSG00000179776/ENSG00000166292/ENSG00000158769/ENSG00000162493/ENSG00000105976/ENSG00000117707/ENSG00000204301/ENSG00000173706/ENSG00000148516/ENSG00000184113/ENSG00000179820/ENSG00000101384	SOX18/NRP1/ENG/DLL1/HEY2/SOX17/S1PR1/ACVRL1/CDH5/TMEM100/F11R/PDPN/MET/PROX1/NOTCH4/HEG1/ZEB1/CLDN5/MYADM/JAG1	21
BP	GO:0044057	regulation of system process	59/1203	487/15486	0.000416947	0.00996145	ENSG00000152192/ENSG00000138795/ENSG00000135547/ENSG00000163565/ENSG00000114315/ENSG00000149948/ENSG00000205542/ENSG00000204305/ENSG00000164107/ENSG00000164104/ENSG00000136810/ENSG00000141052/ENSG00000172201/ENSG00000108773/ENSG00000011422/ENSG00000148143/ENSG00000100985/ENSG00000122691/ENSG00000054598/ENSG00000064393/ENSG00000113196	POU4F1/LEF1/HEY2/IFI16/HES1/HMGA2/TMSB4X/AGER/HAND2/HMGB2/TXN/MYOCD/ID4/KAT2A/PLAUR/ZNF462/MMP9/TWIST1/FOXC1/HIPK2/HAND1	21
BP	GO:0048634	regulation of muscle organ development	25/1203	129/15486	1.69708e-05	0.000887184	ENSG00000099250/ENSG00000170381/ENSG00000145147/ENSG00000115461/ENSG00000164736/ENSG00000130303/ENSG00000089225/ENSG00000139567/ENSG00000168243/ENSG00000152661/ENSG00000130766/ENSG00000092969/ENSG00000175206/ENSG00000116147/ENSG00000185386/ENSG00000135333/ENSG00000112033/ENSG00000075223/ENSG00000197594/ENSG00000207547/ENSG00000162998/ENSG00000104332/ENSG00000153993/ENSG00000147257/ENSG00000207730…	NRP1/SEMA3E/SLIT2/IGFBP5/SOX17/BST2/TBX5/ACVRL1/GNG4/GJA1/SESN2/TGFB2/NPPA/TNR/MAPK11/EPHA7/PPARD/SEMA3C/ENPP1/MIR25/FRZB/SFRP1/SEMA3D/GPC3/MIR200B/BCL2/CDA/ADIPOR1/SEMA3B/DACT3/SIPA1/SEMA3G/PLAC8	21
BP	GO:0001558	regulation of cell growth	52/1203	379/15486	4.05561e-05	0.00165997	ENSG00000128917/ENSG00000066056/ENSG00000130066/ENSG00000203883/ENSG00000138795/ENSG00000010327/ENSG00000099250/ENSG00000170381/ENSG00000106991/ENSG00000198719/ENSG00000249751/ENSG00000125850/ENSG00000167772/ENSG00000173269/ENSG00000148926/ENSG00000145147/ENSG00000118526/ENSG00000120156/ENSG00000149948/ENSG00000164736/ENSG00000146904/ENSG00000170989/ENSG00000213853/ENSG00000131477/ENSG00000139567…	DLL4/TIE1/SAT1/SOX18/LEF1/STAB1/NRP1/SEMA3E/ENG/DLL1/ECSCR/OVOL2/ANGPTL4/MMRN2/ADM/SLIT2/TCF21/TEK/HMGA2/SOX17/EPHA1/S1PR1/EMP2/RAMP2/ACVRL1/THSD7A/TDGF1/CDH5/FLT4/CARD10/GATA4/ADGRG1/TGFB2/CD40/HAND2/TMEM100/PGF/CTSH/PRKCA/TNFRSF12A/VAV3/FZD5/SYK/MIR126/PDGFA/HPSE/EPHB2/RHOJ/TNFAIP2/PLXND1/RASIP1/SFRP1/AIMP1/EGFL7/DAG1/CD34/ECM1/WARS/RSPO3/STAB2/TWIST1/MIR200B/TBX20/HIPK1/PTPRB/PTGS2/FOXC1/EDNRA…	21
BP	GO:0008360	regulation of cell shape	23/1203	159/15486	0.00275644	0.0414645	ENSG00000135547/ENSG00000089225/ENSG00000169946/ENSG00000152661/ENSG00000185386/ENSG00000207547/ENSG00000111087/ENSG00000121068/ENSG00000199157/ENSG00000207730/ENSG00000069702/ENSG00000164532/ENSG00000117707/ENSG00000139318/ENSG00000176788/ENSG00000105989	HEY2/TBX5/ZFPM2/GJA1/MAPK11/MIR25/GLI1/TBX2/MIR208A/MIR200B/TGFBR3/TBX20/PROX1/DUSP6/BASP1/WNT2	21
BP	GO:0010771	negative regulation of cell morphogenesis involved in differentiation	15/1203	88/15486	0.00302457	0.0446081	ENSG00000138795/ENSG00000198719/ENSG00000115461/ENSG00000089225/ENSG00000152661/ENSG00000185386/ENSG00000141052/ENSG00000207547/ENSG00000122691/ENSG00000207730/ENSG00000157514/ENSG00000110693/ENSG00000129194/ENSG00000107831	LEF1/DLL1/IGFBP5/TBX5/GJA1/MAPK11/MYOCD/MIR25/TWIST1/MIR200B/TSC22D3/SOX6/SOX15/FGF8	21
BP	GO:0022604	regulation of cell morphogenesis	58/1203	458/15486	0.000146039	0.00440621	ENSG00000138795/ENSG00000148926/ENSG00000166145/ENSG00000084676/ENSG00000112175/ENSG00000163251/ENSG00000149418/ENSG00000083307/ENSG00000146374	LEF1/ADM/SPINT1/NCOA1/BMP5/FZD5/ST14/GRHL2/RSPO3	21
BP	GO:0045765	regulation of angiogenesis	41/1203	274/15486	3.65603e-05	0.00151999	ENSG00000198719/ENSG00000135547/ENSG00000164736/ENSG00000089225/ENSG00000136574/ENSG00000092969/ENSG00000141052/ENSG00000075223/ENSG00000199157/ENSG00000207730/ENSG00000110693/ENSG00000139174	DLL1/HEY2/SOX17/TBX5/GATA4/TGFB2/MYOCD/SEMA3C/MIR208A/MIR200B/SOX6/PRICKLE1	21
BP	GO:0045766	positive regulation of angiogenesis	25/1203	160/15486	0.000601352	0.0133409	ENSG00000128917/ENSG00000132698/ENSG00000099250/ENSG00000173269/ENSG00000145147/ENSG00000120156/ENSG00000213853/ENSG00000139567/ENSG00000241186/ENSG00000037280/ENSG00000100065/ENSG00000205542/ENSG00000170961/ENSG00000092969/ENSG00000101017/ENSG00000103811/ENSG00000154229/ENSG00000122694/ENSG00000199161/ENSG00000126785/ENSG00000140832/ENSG00000171444/ENSG00000005884/ENSG00000127603/ENSG00000100985…	DLL4/RAB25/NRP1/MMRN2/SLIT2/TEK/EMP2/ACVRL1/TDGF1/FLT4/CARD10/TMSB4X/HAS2/TGFB2/CD40/CTSH/PRKCA/GLIPR2/MIR126/RHOJ/MARVELD3/MCC/ITGA3/MACF1/MMP9/MIR200B/MET/EPB41L4B/PROX1/PTGS2/ADIPOR1/TAC1	21
BP	GO:0045926	negative regulation of growth	33/1203	226/15486	0.000321529	0.00828132	ENSG00000135547/ENSG00000089225/ENSG00000169946/ENSG00000152661/ENSG00000185386/ENSG00000111087/ENSG00000121068/ENSG00000207730/ENSG00000069702/ENSG00000164532/ENSG00000105989	HEY2/TBX5/ZFPM2/GJA1/MAPK11/GLI1/TBX2/MIR200B/TGFBR3/TBX20/WNT2	21
BP	GO:0045927	positive regulation of growth	33/1203	238/15486	0.000816708	0.017388	ENSG00000198719/ENSG00000135547/ENSG00000164736/ENSG00000089225/ENSG00000169946/ENSG00000152661/ENSG00000141052/ENSG00000111087/ENSG00000121068/ENSG00000199157/ENSG00000069702/ENSG00000171791/ENSG00000164532/ENSG00000105989/ENSG00000113161	DLL1/HEY2/SOX17/TBX5/ZFPM2/GJA1/MYOCD/GLI1/TBX2/MIR208A/TGFBR3/BCL2/TBX20/WNT2/HMGCR	21
BP	GO:0046620	regulation of organ growth	20/1203	91/15486	1.73185e-05	0.000896485	ENSG00000128917/ENSG00000138795/ENSG00000099250/ENSG00000170381/ENSG00000198719/ENSG00000173269/ENSG00000145147/ENSG00000120156/ENSG00000131477/ENSG00000139567/ENSG00000241186/ENSG00000179776/ENSG00000037280/ENSG00000100065/ENSG00000119630/ENSG00000199161/ENSG00000126785/ENSG00000146374/ENSG00000073756/ENSG00000197702	DLL4/LEF1/NRP1/SEMA3E/DLL1/MMRN2/SLIT2/TEK/RAMP2/ACVRL1/TDGF1/CDH5/FLT4/CARD10/PGF/MIR126/RHOJ/RSPO3/PTGS2/PARVA	21
BP	GO:0046622	positive regulation of organ growth	14/1203	49/15486	1.37624e-05	0.000773038	ENSG00000135547/ENSG00000089225/ENSG00000169946/ENSG00000152661/ENSG00000185386/ENSG00000207547/ENSG00000111087/ENSG00000121068/ENSG00000199157/ENSG00000207730/ENSG00000069702/ENSG00000164532/ENSG00000105989	HEY2/TBX5/ZFPM2/GJA1/MAPK11/MIR25/GLI1/TBX2/MIR208A/MIR200B/TGFBR3/TBX20/WNT2	21
BP	GO:0048638	regulation of developmental growth	49/1203	295/15486	3.02948e-07	5.33189e-05	ENSG00000113389/ENSG00000137203/ENSG00000121039/ENSG00000106991/ENSG00000120156/ENSG00000141753/ENSG00000149948/ENSG00000154122/ENSG00000151702/ENSG00000139567/ENSG00000140511/ENSG00000120094/ENSG00000115380/ENSG00000158955/ENSG00000178573/ENSG00000170961/ENSG00000145681/ENSG00000186480/ENSG00000092969/ENSG00000164107/ENSG00000162551/ENSG00000161642/ENSG00000112175/ENSG00000130287/ENSG00000105880…	NPR3/TFAP2A/RDH10/ENG/TEK/IGFBP4/HMGA2/ANKH/FLI1/ACVRL1/HAPLN3/HOXB1/EFEMP1/WNT9B/MAF/HAS2/HAPLN1/INSIG1/TGFB2/HAND2/ALPL/ZNF385A/BMP5/NCAN/DLX5/CDH11/SPNS2/GDF10/HEXB/EXT1/TGFB3/FRZB/SFRP1/GRHL2/GDF3/EP300/KLF10/JAG2/MMP9/HOXB4/ACAN/TWIST1/HYAL3/SOX6/FOXC1/EN1/SULF1/ZEB1/LRRC17/PRELP/HOXA1/BGLAP/FGF8/WNT2B/HAND1/IHH/HSPB11	21
BP	GO:0048639	positive regulation of developmental growth	30/1203	160/15486	5.10728e-06	0.000385235	ENSG00000099250/ENSG00000198719/ENSG00000114315/ENSG00000162493/ENSG00000184916/ENSG00000117707	NRP1/DLL1/HES1/PDPN/JAG2/PROX1	21
BP	GO:0055021	regulation of cardiac muscle tissue growth	13/1203	55/15486	0.000234194	0.00640697	ENSG00000138795/ENSG00000099250/ENSG00000198719/ENSG00000179242/ENSG00000135547/ENSG00000107562/ENSG00000089225/ENSG00000067715/ENSG00000169946/ENSG00000131711/ENSG00000092969/ENSG00000006327/ENSG00000112033/ENSG00000112964/ENSG00000104332/ENSG00000111087/ENSG00000130477/ENSG00000198910/ENSG00000127603/ENSG00000007402/ENSG00000121068/ENSG00000199157/ENSG00000176406/ENSG00000069702/ENSG00000171791…	LEF1/NRP1/DLL1/CDH4/HEY2/CXCL12/TBX5/SYT1/ZFPM2/MAP1B/TGFB2/TNFRSF12A/PPARD/GHR/SFRP1/GLI1/UNC13A/L1CAM/MACF1/CACNA2D2/TBX2/MIR208A/RIMS2/TGFBR3/BCL2/TBX20/PROX1/SOX15/BASP1/SPTBN4/FGF8/HLX/WNT2	21
BP	GO:0055023	positive regulation of cardiac muscle tissue growth	9/1203	33/15486	0.000698077	0.0150443	ENSG00000151067/ENSG00000137474/ENSG00000155657/ENSG00000213853/ENSG00000152661/ENSG00000162989/ENSG00000136574/ENSG00000115648/ENSG00000018625/ENSG00000162493/ENSG00000165995/ENSG00000198523/ENSG00000055118/ENSG00000160808/ENSG00000157388/ENSG00000278259/ENSG00000171475/ENSG00000173991/ENSG00000105357/ENSG00000197702/ENSG00000080709	CACNA1C/MYO7A/TTN/EMP2/GJA1/KCNJ3/GATA4/MLPH/ATP1A2/PDPN/CACNB2/PLN/KCNH2/MYL3/CACNA1D/MYO19/WIPF2/TCAP/MYH14/PARVA/KCNN2	21
BP	GO:0060043	regulation of cardiac muscle cell proliferation	11/1203	41/15486	0.000212985	0.00595005	ENSG00000106991/ENSG00000139567/ENSG00000075223/ENSG00000164532/ENSG00000117707/ENSG00000173706	ENG/ACVRL1/SEMA3C/TBX20/PROX1/HEG1	21
BP	GO:0060045	positive regulation of cardiac muscle cell proliferation	8/1203	25/15486	0.000423082	0.0100625	ENSG00000106991/ENSG00000114315/ENSG00000089225/ENSG00000092969/ENSG00000164107/ENSG00000075223/ENSG00000121068/ENSG00000122691/ENSG00000054598	ENG/HES1/TBX5/TGFB2/HAND2/SEMA3C/TBX2/TWIST1/FOXC1	21
BP	GO:0060420	regulation of heart growth	16/1203	61/15486	1.13615e-05	0.000681689	ENSG00000189056/ENSG00000076356/ENSG00000099250/ENSG00000170381/ENSG00000179242/ENSG00000145147/ENSG00000277586/ENSG00000197555/ENSG00000221866/ENSG00000107562/ENSG00000066248/ENSG00000170961/ENSG00000131711/ENSG00000116147/ENSG00000162493/ENSG00000108947/ENSG00000135333/ENSG00000197993/ENSG00000006327/ENSG00000075223/ENSG00000170558/ENSG00000153707/ENSG00000133216/ENSG00000004399/ENSG00000153993…	RELN/PLXNA2/NRP1/SEMA3E/CDH4/SLIT2/NEFL/SIPA1L1/PLXNA4/CXCL12/NGEF/HAS2/MAP1B/TNR/PDPN/EFNB3/EPHA7/KEL/TNFRSF12A/SEMA3C/CDH2/PTPRD/EPHB2/PLXND1/SEMA3D/NTRK2/SSH1/L1CAM/PDLIM5/MACF1/OMG/MELTF/DAB1/SEMA3B/MYADM/SEMA3G	21
BP	GO:0060421	positive regulation of heart growth	11/1203	37/15486	7.68958e-05	0.00256968	ENSG00000137203/ENSG00000106991/ENSG00000187391/ENSG00000143947/ENSG00000114315/ENSG00000164736/ENSG00000089225/ENSG00000142632/ENSG00000158955/ENSG00000092969/ENSG00000164107/ENSG00000157240/ENSG00000163251/ENSG00000075223/ENSG00000197461/ENSG00000072163/ENSG00000104332/ENSG00000111087/ENSG00000115596/ENSG00000174059/ENSG00000147257/ENSG00000121068/ENSG00000146374/ENSG00000122691/ENSG00000171791…	TFAP2A/ENG/MAGI2/RPS27A/HES1/SOX17/TBX5/ARHGEF19/WNT9B/TGFB2/HAND2/FZD1/FZD5/SEMA3C/PDGFA/LIMS2/SFRP1/GLI1/WNT6/CD34/GPC3/TBX2/RSPO3/TWIST1/BCL2/FOXC1/WNT4/SULF1/BASP1/FGF8/WNT2/WNT2B/PRICKLE1	21
BP	GO:0061387	regulation of extent of cell growth	16/1203	98/15486	0.00349935	0.0498928	ENSG00000169218/ENSG00000138795/ENSG00000141753/ENSG00000143947/ENSG00000112837/ENSG00000164736/ENSG00000101311/ENSG00000132846/ENSG00000167941/ENSG00000158955/ENSG00000115457/ENSG00000187098/ENSG00000147050/ENSG00000105880/ENSG00000157240/ENSG00000163251/ENSG00000144642/ENSG00000170558/ENSG00000183779/ENSG00000162998/ENSG00000104332/ENSG00000111087/ENSG00000171444/ENSG00000147257/ENSG00000146374…	RSPO1/LEF1/IGFBP4/RPS27A/TBX18/SOX17/FERMT1/ZBED3/SOST/WNT9B/IGFBP2/MITF/KDM6A/DLX5/FZD1/FZD5/RBMS3/CDH2/ZNF703/FRZB/SFRP1/GLI1/MCC/GPC3/RSPO3/FOLR1/APC/TMEM88/DKK3/WNT4/CTNND2/DACT3/FGF8/TCF7/IFT20/WNT2/WNT2B/CDH3/PRICKLE1	21
BP	GO:1901342	regulation of vasculature development	46/1203	297/15486	4.98074e-06	0.000383568	ENSG00000119888/ENSG00000145147/ENSG00000118526/ENSG00000114315/ENSG00000158955/ENSG00000162849/ENSG00000119630/ENSG00000104332/ENSG00000115596/ENSG00000147257/ENSG00000171791/ENSG00000054598/ENSG00000162552/ENSG00000176788/ENSG00000107831/ENSG00000134245	EPCAM/SLIT2/TCF21/HES1/WNT9B/KIF26B/PGF/SFRP1/WNT6/GPC3/BCL2/FOXC1/WNT4/BASP1/FGF8/WNT2B	21
BP	GO:1904018	positive regulation of vasculature development	27/1203	178/15486	0.000597483	0.013311	ENSG00000100290/ENSG00000118526/ENSG00000116133/ENSG00000169946/ENSG00000092758/ENSG00000158955/ENSG00000136574/ENSG00000205336/ENSG00000092969/ENSG00000164104/ENSG00000112972/ENSG00000112175/ENSG00000049130/ENSG00000104332/ENSG00000147465/ENSG00000171791/ENSG00000129194/ENSG00000162552/ENSG00000110395/ENSG00000107831/ENSG00000123131/ENSG00000134245	BIK/TCF21/DHCR24/ZFPM2/COL9A3/WNT9B/GATA4/ADGRG1/TGFB2/HMGB2/HMGCS1/BMP5/KITLG/SFRP1/STAR/BCL2/SOX15/WNT4/CBL/FGF8/PRDX4/WNT2B	21
BP	GO:2000027	regulation of organ morphogenesis	33/1203	242/15486	0.00109038	0.0210118	ENSG00000203883/ENSG00000138795/ENSG00000119888/ENSG00000125850/ENSG00000149948/ENSG00000164736/ENSG00000101311/ENSG00000164104/ENSG00000172201/ENSG00000049130/ENSG00000174059/ENSG00000148704/ENSG00000175707/ENSG00000186575/ENSG00000162946/ENSG00000164362/ENSG00000134245	SOX18/LEF1/EPCAM/OVOL2/HMGA2/SOX17/FERMT1/HMGB2/ID4/KITLG/CD34/VAX1/KDF1/NF2/DISC1/TERT/WNT2B	21
BP	GO:1901861	regulation of muscle tissue development	26/1203	130/15486	6.39709e-06	0.000462693	ENSG00000107742/ENSG00000099250/ENSG00000120156/ENSG00000146904/ENSG00000213853/ENSG00000084636/ENSG00000101311/ENSG00000170961/ENSG00000163520/ENSG00000104332/ENSG00000173402/ENSG00000005884/ENSG00000112562/ENSG00000160963/ENSG00000162552/ENSG00000148484/ENSG00000179820	SPOCK2/NRP1/TEK/EPHA1/EMP2/COL16A1/FERMT1/HAS2/FBLN2/SFRP1/DAG1/ITGA3/SMOC2/COL26A1/WNT4/RSU1/MYADM	21
BP	GO:1905207	regulation of cardiocyte differentiation	12/1203	47/15486	0.000185611	0.00538475	ENSG00000198719/ENSG00000100628/ENSG00000166091/ENSG00000141052/ENSG00000239474/ENSG00000112033/ENSG00000184344/ENSG00000121068/ENSG00000129194/ENSG00000161021/ENSG00000113161/ENSG00000101384/ENSG00000139174/ENSG00000150782	DLL1/ASB2/CMTM5/MYOCD/KLHL41/PPARD/GDF3/TBX2/SOX15/MAML1/HMGCR/JAG1/PRICKLE1/IL18	21
BP	GO:2000737	negative regulation of stem cell differentiation	6/1203	19/15486	0.00243701	0.0377344	ENSG00000149256/ENSG00000179242/ENSG00000170545/ENSG00000007908/ENSG00000218336/ENSG00000170558/ENSG00000153707/ENSG00000143217/ENSG00000102924/ENSG00000148204	TENM4/CDH4/SMAGP/SELE/TENM3/CDH2/PTPRD/NECTIN4/CBLN1/CRB2	21
BP	GO:2000738	positive regulation of stem cell differentiation	7/1203	17/15486	0.000162834	0.00483015	ENSG00000156113/ENSG00000181072/ENSG00000164116/ENSG00000181104/ENSG00000130176/ENSG00000018625/ENSG00000141052/ENSG00000183963/ENSG00000116741/ENSG00000148357/ENSG00000073756/ENSG00000151617/ENSG00000109255/ENSG00000137573/ENSG00000274286/ENSG00000165895	KCNMA1/CHRM2/GUCY1A1/F2R/CNN1/ATP1A2/MYOCD/SMTN/RGS2/HMCN2/PTGS2/EDNRA/NMU/SULF1/ADRA2B/ARHGAP42	21
BP	GO:2000826	regulation of heart morphogenesis	9/1203	34/15486	0.000884737	0.0181063	ENSG00000076356/ENSG00000099250/ENSG00000170381/ENSG00000179242/ENSG00000221866/ENSG00000107562/ENSG00000131711/ENSG00000116147/ENSG00000135333/ENSG00000006327/ENSG00000075223/ENSG00000153993/ENSG00000198910/ENSG00000127603/ENSG00000012171/ENSG00000010319	PLXNA2/NRP1/SEMA3E/CDH4/PLXNA4/CXCL12/MAP1B/TNR/EPHA7/TNFRSF12A/SEMA3C/SEMA3D/L1CAM/MACF1/SEMA3B/SEMA3G	21
BP	GO:2001212	regulation of vasculogenesis	6/1203	14/15486	0.000378016	0.00937053	ENSG00000164588/ENSG00000156113/ENSG00000079215/ENSG00000184611/ENSG00000185774/ENSG00000138622/ENSG00000135750/ENSG00000075043/ENSG00000120049/ENSG00000162989/ENSG00000106633/ENSG00000175206/ENSG00000018625/ENSG00000164626/ENSG00000197993/ENSG00000162975/ENSG00000118729/ENSG00000182255/ENSG00000055118/ENSG00000197818/ENSG00000182132/ENSG00000157388/ENSG00000181804/ENSG00000185760/ENSG00000105409…	HCN1/KCNMA1/SLC1A3/KCNH7/KCNIP4/HCN4/KCNK1/KCNQ2/KCNIP2/KCNJ3/GCK/NPPA/ATP1A2/KCNK5/KEL/KCNF1/CASQ2/KCNA4/KCNH2/SLC9A8/KCNIP1/CACNA1D/SLC9A9/KCNQ5/ATP1A3/KCNS3/KCNN2/TMEM38A/KCNG3	21
BP	GO:0048771	tissue remodeling	30/1203	142/15486	3.74063e-07	5.98501e-05	ENSG00000135547/ENSG00000089225/ENSG00000169946/ENSG00000111087/ENSG00000121068/ENSG00000069702/ENSG00000164532/ENSG00000105989	HEY2/TBX5/ZFPM2/GLI1/TBX2/TGFBR3/TBX20/WNT2	22
BP	GO:0050919	negative chemotaxis	9/1203	36/15486	0.00137938	0.0250278	ENSG00000189143/ENSG00000148926/ENSG00000163453/ENSG00000115461/ENSG00000213853/ENSG00000131477/ENSG00000084636/ENSG00000152661/ENSG00000115457/ENSG00000175206/ENSG00000101846/ENSG00000119630/ENSG00000112033/ENSG00000049860/ENSG00000117713/ENSG00000164120/ENSG00000119699/ENSG00000126838/ENSG00000005884/ENSG00000100985/ENSG00000171791/ENSG00000186792/ENSG00000073756/ENSG00000162552/ENSG00000274286…	CLDN4/ADM/IGFBP7/IGFBP5/EMP2/RAMP2/COL16A1/GJA1/IGFBP2/NPPA/STS/PGF/PPARD/HEXB/ARID1A/HPGD/TGFB3/PZP/ITGA3/MMP9/BCL2/HYAL3/PTGS2/WNT4/ADRA2B/PAPPA/IHH/SYDE1/TAC1	23
BP	GO:0043388	positive regulation of DNA binding	13/1203	52/15486	0.000127498	0.00398338	ENSG00000187955/ENSG00000146197/ENSG00000110799/ENSG00000041982/ENSG00000107742/ENSG00000182492/ENSG00000106991/ENSG00000261371/ENSG00000166145/ENSG00000049540/ENSG00000146070/ENSG00000131477/ENSG00000092758/ENSG00000084636/ENSG00000101311/ENSG00000170961/ENSG00000142156/ENSG00000145681/ENSG00000092969/ENSG00000116147/ENSG00000130287/ENSG00000158769/ENSG00000175445/ENSG00000162493/ENSG00000196569…	COL14A1/SCUBE3/VWF/TNC/SPOCK2/BGN/ENG/PECAM1/SPINT1/ELN/PLA2G7/RAMP2/COL9A3/COL16A1/FERMT1/HAS2/COL6A1/HAPLN1/TGFB2/TNR/NCAN/F11R/LPL/PDPN/LAMA2/ITGB4/FBLN2/PDGFA/DAG1/ITGA3/COL7A1/CD34/LAMC3/MMP9/PRKACA/ACAN/CARMIL2/SMOC2/ITGA2B/MELTF/FOXC1/LOXL1/COL6A2/ELF3/SULF1/ADAM19/STAM/PRDX4/ABCG1/IHH	24
BP	GO:0051101	regulation of DNA binding	21/1203	111/15486	0.000112355	0.0035737	ENSG00000128917/ENSG00000149256/ENSG00000152192/ENSG00000203883/ENSG00000099250/ENSG00000198719/ENSG00000135547/ENSG00000114315/ENSG00000164736/ENSG00000172020/ENSG00000158955/ENSG00000136574/ENSG00000187098/ENSG00000162493/ENSG00000104332/ENSG00000115596/ENSG00000184344/ENSG00000121068/ENSG00000199157/ENSG00000184916/ENSG00000134982/ENSG00000171791/ENSG00000110693/ENSG00000117707/ENSG00000139318…	DLL4/TENM4/POU4F1/SOX18/NRP1/DLL1/HEY2/HES1/SOX17/GAP43/WNT9B/GATA4/MITF/PDPN/SFRP1/WNT6/GDF3/TBX2/MIR208A/JAG2/APC/BCL2/SOX6/PROX1/DUSP6/NOTCH4/WNT4/TBX21/FGF8/WNT2/WNT2B/IHH/JAG1	24
BP	GO:0006813	potassium ion transport	29/1203	220/15486	0.00350573	0.0498928	ENSG00000041982/ENSG00000138795/ENSG00000121039/ENSG00000100290/ENSG00000125850/ENSG00000135547/ENSG00000148926/ENSG00000145147/ENSG00000118526/ENSG00000166145/ENSG00000114315/ENSG00000116133/ENSG00000169946/ENSG00000092758/ENSG00000152661/ENSG00000158955/ENSG00000084676/ENSG00000136574/ENSG00000205336/ENSG00000113555/ENSG00000092969/ENSG00000030110/ENSG00000164104/ENSG00000112972/ENSG00000112175…	TNC/LEF1/RDH10/BIK/OVOL2/HEY2/ADM/SLIT2/TCF21/SPINT1/HES1/DHCR24/ZFPM2/COL9A3/GJA1/WNT9B/NCOA1/GATA4/ADGRG1/PCDH12/TGFB2/BAK1/HMGB2/HMGCS1/BMP5/MYOCD/IMMP2L/ID4/PPARD/FZD5/ARID1A/KITLG/SFRP1/STAR/ST14/GRHL2/GLI1/RPS6/RSPO3/BCL2/HYAL3/SOX15/PTGS2/FOXC1/BIRC6/WNT4/SULF1/MERTK/BASP1/CBL/FGF8/PRDX4/TCF7/WNT2/WNT2B/ALKBH1/HAND1/AXL	25
BP	GO:0071805	potassium ion transmembrane transport	28/1203	192/15486	0.000899864	0.0182742	ENSG00000106991/ENSG00000135547/ENSG00000148926/ENSG00000114315/ENSG00000131477/ENSG00000150593/ENSG00000141052	ENG/HEY2/ADM/HES1/RAMP2/PDCD4/MYOCD	25
BP	GO:0050678	regulation of epithelial cell proliferation	38/1203	301/15486	0.00202915	0.0334108	ENSG00000099250/ENSG00000131037/ENSG00000142632/ENSG00000066248/ENSG00000120318/ENSG00000205336/ENSG00000181104/ENSG00000174429/ENSG00000134215/ENSG00000164220/ENSG00000139679/ENSG00000154783/ENSG00000198844/ENSG00000171680/ENSG00000005884/ENSG00000105976/ENSG00000058335/ENSG00000196155/ENSG00000100485/ENSG00000130762/ENSG00000127084/ENSG00000165895	NRP1/EPS8L1/ARHGEF19/NGEF/ARAP3/ADGRG1/F2R/ABRA/VAV3/F2RL2/LPAR6/FGD5/ARHGEF15/PLEKHG5/ITGA3/MET/RASGRF1/PLEKHG4/SOS2/ARHGEF16/FGD3/ARHGAP42	26
BP	GO:0072091	regulation of stem cell proliferation	13/1203	58/15486	0.00040947	0.00987216	ENSG00000130164/ENSG00000099250/ENSG00000131037/ENSG00000145147/ENSG00000186994/ENSG00000146904/ENSG00000163171/ENSG00000107562/ENSG00000170989/ENSG00000205542/ENSG00000149273/ENSG00000131711/ENSG00000172403/ENSG00000197948/ENSG00000042493/ENSG00000130755/ENSG00000140795/ENSG00000119699/ENSG00000104332/ENSG00000166317/ENSG00000135723/ENSG00000198844/ENSG00000084112/ENSG00000116741/ENSG00000152527…	LDLR/NRP1/EPS8L1/SLIT2/KANK3/EPHA1/CDC42EP3/CXCL12/S1PR1/TMSB4X/RPS3/MAP1B/SYNPO2/FCHSD1/CAPG/GMFG/MYLK3/TGFB3/SFRP1/SYNPO2L/FHOD1/ARHGEF15/SSH1/RGS2/PLEKHH2/CARMIL2/KIRREL1/APC/MET/FHOD3/NF2/PROX1/WIPF2/WNT4/MAP1A/SPTBN4/ACTR3B/TMSB10/MYADM/TAC1	26
BP	GO:0090066	regulation of anatomical structure size	57/1203	470/15486	0.000505292	0.011753	ENSG00000171858/ENSG00000143947/ENSG00000008988/ENSG00000149273/ENSG00000112306/ENSG00000105372/ENSG00000109475/ENSG00000181163/ENSG00000100354/ENSG00000130255/ENSG00000154229/ENSG00000118181/ENSG00000080802/ENSG00000186468/ENSG00000164587/ENSG00000152518/ENSG00000116698/ENSG00000156976/ENSG00000148303/ENSG00000071082/ENSG00000165819/ENSG00000164167/ENSG00000197756/ENSG00000137154/ENSG00000163682…	RPS21/RPS27A/RPS20/RPS3/RPS12/RPS19/RPL34/NPM1/TNRC6B/RPL36/PRKCA/RPS25/CNOT4/RPS23/RPS14/ZFP36L2/SMG7/EIF4A2/RPL7A/RPL31/METTL3/LSM6/RPL37A/RPS6/RPL9/RPL13A/PKP3/ZC3HAV1/RPL10A/RPL21/RPS13/SMG1/RPL22/NUP214/RPL7/RPS9/RPL26/RPS16/RPS3A/CNOT6/CTIF/RPL41	27
BP	GO:0090130	tissue migration	39/1203	271/15486	0.000131903	0.00409676	ENSG00000138795/ENSG00000092969/ENSG00000164107/ENSG00000030110/ENSG00000163251/ENSG00000184916/ENSG00000054598	LEF1/TGFB2/HAND2/BAK1/FZD5/JAG2/FOXC1	28
BP	GO:0010631	epithelial cell migration	37/1203	262/15486	0.000283848	0.00741939	ENSG00000137203/ENSG00000163251/ENSG00000117713/ENSG00000121068/ENSG00000122691/ENSG00000163349/ENSG00000117707/ENSG00000148516/ENSG00000064393/ENSG00000163501	TFAP2A/FZD5/ARID1A/TBX2/TWIST1/HIPK1/PROX1/ZEB1/HIPK2/IHH	29
BP	GO:0090132	epithelium migration	39/1203	265/15486	8.10962e-05	0.00269301	ENSG00000114315/ENSG00000213626/ENSG00000152518/ENSG00000167258/ENSG00000101384/ENSG00000139174	HES1/LBH/ZFP36L2/CDK12/JAG1/PRICKLE1	29
BP	GO:0007156	homophilic cell adhesion via plasma membrane adhesion molecules	25/1203	156/15486	0.000408236	0.00987216	ENSG00000106991/ENSG00000089225/ENSG00000139567/ENSG00000136574/ENSG00000092969/ENSG00000166292/ENSG00000112175/ENSG00000157554/ENSG00000121068/ENSG00000122691/ENSG00000164532/ENSG00000107831/ENSG00000101384	ENG/TBX5/ACVRL1/GATA4/TGFB2/TMEM100/BMP5/ERG/TBX2/TWIST1/TBX20/FGF8/JAG1	30
BP	GO:0007157	heterophilic cell-cell adhesion via plasma membrane cell adhesion molecules	10/1203	48/15486	0.00331105	0.0476358	ENSG00000138795/ENSG00000148926/ENSG00000166145/ENSG00000084676/ENSG00000112175/ENSG00000163251/ENSG00000149418/ENSG00000083307/ENSG00000146374	LEF1/ADM/SPINT1/NCOA1/BMP5/FZD5/ST14/GRHL2/RSPO3	30
BP	GO:0031589	cell-substrate adhesion	45/1203	309/15486	3.09197e-05	0.00133348	ENSG00000128917/ENSG00000106991/ENSG00000135547/ENSG00000101331/ENSG00000089225/ENSG00000136574/ENSG00000092969/ENSG00000164532/ENSG00000117707/ENSG00000173706/ENSG00000105989	DLL4/ENG/HEY2/CCM2L/TBX5/GATA4/TGFB2/TBX20/PROX1/HEG1/WNT2	30
BP	GO:0098742	cell-cell adhesion via plasma-membrane adhesion molecules	37/1203	232/15486	2.12924e-05	0.0010707	ENSG00000066056/ENSG00000152192/ENSG00000138795/ENSG00000149948/ENSG00000164736/ENSG00000169946/ENSG00000007264/ENSG00000147050/ENSG00000132470/ENSG00000182197/ENSG00000184344/ENSG00000005884/ENSG00000164532/ENSG00000186575/ENSG00000148204/ENSG00000054598/ENSG00000107831/ENSG00000113196/ENSG00000105220	TIE1/POU4F1/LEF1/HMGA2/SOX17/ZFPM2/MATK/KDM6A/ITGB4/EXT1/GDF3/ITGA3/TBX20/NF2/CRB2/FOXC1/FGF8/HAND1/GPI	30
BP	GO:0060561	apoptotic process involved in morphogenesis	7/1203	25/15486	0.00232053	0.0362498	ENSG00000138795/ENSG00000106991/ENSG00000114315/ENSG00000139567/ENSG00000241186/ENSG00000167941/ENSG00000136574/ENSG00000092969/ENSG00000166292/ENSG00000112175/ENSG00000105880/ENSG00000150593/ENSG00000157240/ENSG00000266524/ENSG00000119699/ENSG00000104332/ENSG00000184344/ENSG00000005884/ENSG00000147257/ENSG00000069702/ENSG00000148204/ENSG00000137573/ENSG00000064393/ENSG00000107831	LEF1/ENG/HES1/ACVRL1/TDGF1/SOST/GATA4/TGFB2/TMEM100/BMP5/DLX5/PDCD4/FZD1/GDF10/TGFB3/SFRP1/GDF3/ITGA3/GPC3/TGFBR3/CRB2/SULF1/HIPK2/FGF8	31
BP	GO:1902742	apoptotic process involved in development	8/1203	31/15486	0.00203123	0.0334108	ENSG00000099250/ENSG00000146904/ENSG00000172403/ENSG00000119699/ENSG00000104332/ENSG00000166317/ENSG00000135723/ENSG00000198844/ENSG00000186575/ENSG00000162552/ENSG00000006128	NRP1/EPHA1/SYNPO2/TGFB3/SFRP1/SYNPO2L/FHOD1/ARHGEF15/NF2/WNT4/TAC1	31
Category	GOID	Description	GeneRatio	BgRatio	pvalue	padj	geneID	geneName	Group
CC	GO:0045121	membrane raft	41/1260	295/16317	0.000172168	0.0109894	ENSG00000171858/ENSG00000277586/ENSG00000143947/ENSG00000008988/ENSG00000149273/ENSG00000164116/ENSG00000112306/ENSG00000105372/ENSG00000129467/ENSG00000109475/ENSG00000130255/ENSG00000118181/ENSG00000186468/ENSG00000164587/ENSG00000148303/ENSG00000071082/ENSG00000197756/ENSG00000137154/ENSG00000163682/ENSG00000142541/ENSG00000198755/ENSG00000122026/ENSG00000110700/ENSG00000116251/ENSG00000147604…	RPS21/NEFL/RPS27A/RPS20/RPS3/GUCY1A1/RPS12/RPS19/ADCY4/RPL34/RPL36/RPS25/RPS23/RPS14/RPL7A/RPL31/RPL37A/RPS6/RPL9/RPL13A/RPL10A/RPL21/RPS13/RPL22/RPL7/RPS9/RPL26/IFIT5/AIM2/CASP10/RPS16/RPS3A/RPL41	1
CC	GO:0098857	membrane microdomain	41/1260	296/16317	0.000185318	0.0109894	ENSG00000171189/ENSG00000156113/ENSG00000125675/ENSG00000178695/ENSG00000061337/ENSG00000136099/ENSG00000151067/ENSG00000162951/ENSG00000187391/ENSG00000197555/ENSG00000172020/ENSG00000116661/ENSG00000152377/ENSG00000169933/ENSG00000181072/ENSG00000273079/ENSG00000131711/ENSG00000204305/ENSG00000181104/ENSG00000187961/ENSG00000101199/ENSG00000018625/ENSG00000196569/ENSG00000135333/ENSG00000169220…	GRIK1/KCNMA1/GRIA3/KCTD12/LZTS1/PCDH8/CACNA1C/LRRTM1/MAGI2/SIPA1L1/GAP43/FBXO2/SPOCK1/FRMPD4/CHRM2/GRIN2B/MAP1B/AGER/F2R/KLHL17/ARFGAP1/ATP1A2/LAMA2/EPHA7/RGS14/PCLO/CDH2/SHANK2/DNAJC6/GRIA4/EPHB2/CLSTN2/LRRTM3/PSD3/NTRK2/KCNA4/DAG1/CAP2/PDLIM5/LRRTM2/ANKS1B/EPB41L3/CBLN1/ATP1A3/DISC1/LRRC4/DAB1/STRN/SAMD14/CHRNA6/KCNN2/PALMD	1
CC	GO:0098589	membrane region	41/1260	304/16317	0.000327664	0.0176641	ENSG00000171858/ENSG00000143947/ENSG00000008988/ENSG00000149273/ENSG00000112306/ENSG00000105372/ENSG00000118181/ENSG00000186468/ENSG00000164587/ENSG00000137154/ENSG00000110700/ENSG00000170889/ENSG00000105193/ENSG00000145425	RPS21/RPS27A/RPS20/RPS3/RPS12/RPS19/RPS25/RPS23/RPS14/RPS6/RPS13/RPS9/RPS16/RPS3A	1
CC	GO:0070160	occluding junction	20/1260	120/16317	0.000840413	0.0355975	ENSG00000119888/ENSG00000189143/ENSG00000105289/ENSG00000187391/ENSG00000114541/ENSG00000165215/ENSG00000179776/ENSG00000145103/ENSG00000158769/ENSG00000112276/ENSG00000143375/ENSG00000163251/ENSG00000140832/ENSG00000134982/ENSG00000095203/ENSG00000196632/ENSG00000146950/ENSG00000184113/ENSG00000115808/ENSG00000128849	EPCAM/CLDN4/TJP3/MAGI2/FRMD4B/CLDN3/CDH5/ILDR1/F11R/BVES/CGN/FZD5/MARVELD3/APC/EPB41L4B/WNK3/SHROOM2/CLDN5/STRN/CGNL1	2
CC	GO:0005925	focal adhesion	54/1260	390/16317	1.92791e-05	0.00190542	ENSG00000171858/ENSG00000143947/ENSG00000008988/ENSG00000149273/ENSG00000112306/ENSG00000105372/ENSG00000118181/ENSG00000186468/ENSG00000164587/ENSG00000137154/ENSG00000110700/ENSG00000170889/ENSG00000105193/ENSG00000145425	RPS21/RPS27A/RPS20/RPS3/RPS12/RPS19/RPS25/RPS23/RPS14/RPS6/RPS13/RPS9/RPS16/RPS3A	2
CC	GO:0030055	cell-substrate junction	55/1260	398/16317	1.71302e-05	0.00190542	ENSG00000148175/ENSG00000156113/ENSG00000142273/ENSG00000198719/ENSG00000261371/ENSG00000120156/ENSG00000147676/ENSG00000028137/ENSG00000130303/ENSG00000170989/ENSG00000213853/ENSG00000007908/ENSG00000241186/ENSG00000152661/ENSG00000205336/ENSG00000181104/ENSG00000116147/ENSG00000018625/ENSG00000162493/ENSG00000003436/ENSG00000043462/ENSG00000112276/ENSG00000169047/ENSG00000103546/ENSG00000187123…	STOM/KCNMA1/CBLC/DLL1/PECAM1/TEK/MAL2/TNFRSF1B/BST2/S1PR1/EMP2/SELE/TDGF1/GJA1/ADGRG1/F2R/TNR/ATP1A2/PDPN/TFPI/LCP2/BVES/IRS1/SLC6A2/LYPD6/CDH2/HPSE/UNC5A/DAG1/CD8A/TUBA1A/PRKACA/KIRREL1/CRB2/PTGS2/SULF1/EHD2/CBL/CBLB/MYADM/MARVELD1	2
CC	GO:0005911	cell-cell junction	55/1260	426/16317	0.0001127	0.00835388	ENSG00000206384/ENSG00000187955/ENSG00000110799/ENSG00000041982/ENSG00000189056/ENSG00000107742/ENSG00000182492/ENSG00000167772/ENSG00000173269/ENSG00000145147/ENSG00000049540/ENSG00000159674/ENSG00000165816/ENSG00000092758/ENSG00000152377/ENSG00000140511/ENSG00000084636/ENSG00000115380/ENSG00000167941/ENSG00000158955/ENSG00000142156/ENSG00000145681/ENSG00000116147/ENSG00000162551/ENSG00000206561…	COL6A6/COL14A1/VWF/TNC/RELN/SPOCK2/BGN/ANGPTL4/MMRN2/SLIT2/ELN/SPON2/VWA2/COL9A3/SPOCK1/HAPLN3/COL16A1/EFEMP1/SOST/WNT9B/COL6A1/HAPLN1/TNR/ALPL/COLQ/NCAN/LAMA2/MMP17/SPOCK3/FRAS1/SLITRK6/FBLN2/HPSE/ADAMTS13/APLP1/EMID1/LRRN1/SFRP1/LRRC70/WNT6/DGCR6/LINGO3/DAG1/COL7A1/ECM1/GPC3/LAMC3/MMP9/HMCN2/ADAMTS15/ACAN/OMG/FREM2/SMOC2/SPARCL1/TGFBR3/COL26A1/LOXL1/COL6A2/WNT4/ADAMTS17/PRELP/WNT2/WNT2B/IHH/LTB…	2
CC	GO:0031012	extracellular matrix	82/1260	443/16317	6.32004e-14	3.74778e-11	ENSG00000148175/ENSG00000156113/ENSG00000142273/ENSG00000198719/ENSG00000261371/ENSG00000120156/ENSG00000147676/ENSG00000028137/ENSG00000130303/ENSG00000170989/ENSG00000213853/ENSG00000007908/ENSG00000241186/ENSG00000152661/ENSG00000205336/ENSG00000181104/ENSG00000116147/ENSG00000018625/ENSG00000162493/ENSG00000003436/ENSG00000043462/ENSG00000112276/ENSG00000169047/ENSG00000103546/ENSG00000187123…	STOM/KCNMA1/CBLC/DLL1/PECAM1/TEK/MAL2/TNFRSF1B/BST2/S1PR1/EMP2/SELE/TDGF1/GJA1/ADGRG1/F2R/TNR/ATP1A2/PDPN/TFPI/LCP2/BVES/IRS1/SLC6A2/LYPD6/CDH2/HPSE/UNC5A/DAG1/CD8A/TUBA1A/PRKACA/KIRREL1/CRB2/PTGS2/SULF1/EHD2/CBL/CBLB/MYADM/MARVELD1	2
CC	GO:0098794	postsynapse	52/1260	437/16317	0.00118385	0.0412953	ENSG00000109475/ENSG00000130255/ENSG00000148303/ENSG00000071082/ENSG00000197756/ENSG00000163682/ENSG00000142541/ENSG00000198755/ENSG00000122026/ENSG00000116251/ENSG00000147604/ENSG00000161970/ENSG00000229117	RPL34/RPL36/RPL7A/RPL31/RPL37A/RPL9/RPL13A/RPL10A/RPL21/RPL22/RPL7/RPL26/RPL41	2
CC	GO:0005578	proteinaceous extracellular matrix	66/1260	349/16317	7.01624e-12	2.08032e-09	ENSG00000206384/ENSG00000187955/ENSG00000110799/ENSG00000041982/ENSG00000189056/ENSG00000107742/ENSG00000138722/ENSG00000182492/ENSG00000176435/ENSG00000167772/ENSG00000173269/ENSG00000145147/ENSG00000163453/ENSG00000049540/ENSG00000159674/ENSG00000165816/ENSG00000092758/ENSG00000152377/ENSG00000140511/ENSG00000084636/ENSG00000115380/ENSG00000167941/ENSG00000158955/ENSG00000142156/ENSG00000145681…	COL6A6/COL14A1/VWF/TNC/RELN/SPOCK2/MMRN1/BGN/CLEC14A/ANGPTL4/MMRN2/SLIT2/IGFBP7/ELN/SPON2/VWA2/COL9A3/SPOCK1/HAPLN3/COL16A1/EFEMP1/SOST/WNT9B/COL6A1/HAPLN1/TGFB2/NCAM1/NPPA/BCAM/TNR/ALPL/COLQ/NCAN/LPL/LAMA2/MMP17/SPOCK3/GDF10/FRAS1/SLITRK6/CDH2/FBLN2/HPSE/ADAMTS13/APLP1/EMID1/LRRN1/TGFB3/SFRP1/LRRC70/WNT6/DGCR6/EGFL7/LINGO3/TINAGL1/DAG1/L1CAM/COL7A1/ECM1/GPC3/LAMC3/MMP9/HMCN2/ADAMTS15/ACAN/OMG/MX…	2
CC	GO:0015935	small ribosomal subunit	14/1260	71/16317	0.000927468	0.0366659	ENSG00000041982/ENSG00000079308/ENSG00000099250/ENSG00000106991/ENSG00000115641/ENSG00000120156/ENSG00000136153/ENSG00000101311/ENSG00000152661/ENSG00000149273/ENSG00000175183/ENSG00000171914/ENSG00000130176/ENSG00000115963/ENSG00000105372/ENSG00000172403/ENSG00000131016/ENSG00000157240/ENSG00000181163/ENSG00000141738/ENSG00000132470/ENSG00000145012/ENSG00000170558/ENSG00000164587/ENSG00000147010…	TNC/TNS1/NRP1/ENG/FHL2/TEK/LMO7/FERMT1/GJA1/RPS3/CSRP2/TLN2/CNN1/RND3/RPS19/SYNPO2/AKAP12/FZD1/NPM1/GRB7/ITGB4/LPP/CDH2/RPS14/SH3KBP1/RPL7A/RPL31/LIMS2/APBB1IP/PLAUR/DAG1/L1CAM/ITGA3/RPL37A/RPL9/RPL13A/RPL10A/ITGA2B/RPS13/RPL22/NUP214/RPL7/RPS9/FAT1/ARHGAP31/CBL/RSU1/RPS16/RPS3A/PARVA/STARD8/PROCR/TNS3/XIRP1/ARHGAP26	3
CC	GO:0022625	cytosolic large ribosomal subunit	13/1260	64/16317	0.00104568	0.0387555	ENSG00000041982/ENSG00000079308/ENSG00000099250/ENSG00000106991/ENSG00000115641/ENSG00000120156/ENSG00000136153/ENSG00000101311/ENSG00000152661/ENSG00000149273/ENSG00000175183/ENSG00000171914/ENSG00000130176/ENSG00000115963/ENSG00000105372/ENSG00000172403/ENSG00000131016/ENSG00000157240/ENSG00000181163/ENSG00000141738/ENSG00000145012/ENSG00000170558/ENSG00000164587/ENSG00000147010/ENSG00000148303…	TNC/TNS1/NRP1/ENG/FHL2/TEK/LMO7/FERMT1/GJA1/RPS3/CSRP2/TLN2/CNN1/RND3/RPS19/SYNPO2/AKAP12/FZD1/NPM1/GRB7/LPP/CDH2/RPS14/SH3KBP1/RPL7A/RPL31/LIMS2/APBB1IP/PLAUR/DAG1/L1CAM/ITGA3/RPL37A/RPL9/RPL13A/RPL10A/ITGA2B/RPS13/RPL22/NUP214/RPL7/RPS9/FAT1/ARHGAP31/CBL/RSU1/RPS16/RPS3A/PARVA/STARD8/PROCR/TNS3/XIRP1/ARHGAP26	3
CC	GO:0022626	cytosolic ribosome	27/1260	117/16317	1.95897e-07	3.87223e-05	ENSG00000041982/ENSG00000079308/ENSG00000099250/ENSG00000106991/ENSG00000115641/ENSG00000120156/ENSG00000136153/ENSG00000101311/ENSG00000152661/ENSG00000149273/ENSG00000175183/ENSG00000171914/ENSG00000130176/ENSG00000115963/ENSG00000105372/ENSG00000172403/ENSG00000131016/ENSG00000157240/ENSG00000181163/ENSG00000141738/ENSG00000145012/ENSG00000170558/ENSG00000164587/ENSG00000147010/ENSG00000148303…	TNC/TNS1/NRP1/ENG/FHL2/TEK/LMO7/FERMT1/GJA1/RPS3/CSRP2/TLN2/CNN1/RND3/RPS19/SYNPO2/AKAP12/FZD1/NPM1/GRB7/LPP/CDH2/RPS14/SH3KBP1/RPL7A/RPL31/LIMS2/APBB1IP/PLAUR/DAG1/L1CAM/ITGA3/RPL37A/RPL9/RPL13A/RPL10A/ITGA2B/RPS13/RPL22/NUP214/RPL7/RPS9/FAT1/ARHGAP31/CBL/RSU1/RPS16/RPS3A/PARVA/STARD8/PROCR/TNS3/XIRP1/ARHGAP26	3
CC	GO:0022627	cytosolic small ribosomal subunit	14/1260	46/16317	5.70091e-06	0.00084516	ENSG00000187513/ENSG00000119888/ENSG00000189143/ENSG00000179242/ENSG00000105289/ENSG00000120156/ENSG00000187391/ENSG00000165269/ENSG00000164434/ENSG00000114541/ENSG00000165215/ENSG00000170545/ENSG00000179776/ENSG00000152661/ENSG00000113555/ENSG00000145103/ENSG00000018625/ENSG00000150471/ENSG00000158769/ENSG00000140937/ENSG00000043462/ENSG00000112276/ENSG00000143375/ENSG00000158352/ENSG00000163251…	GJA4/EPCAM/CLDN4/CDH4/TJP3/TEK/MAGI2/AQP7/FABP7/FRMD4B/CLDN3/SMAGP/CDH5/GJA1/PCDH12/ILDR1/ATP1A2/ADGRL3/F11R/CDH11/LCP2/BVES/CGN/SHROOM4/FZD5/VAMP5/CDH6/CDH2/SH3KBP1/MARVELD3/GRHL2/PNN/FHOD1/PLEKHG5/DAG1/PDLIM5/PKP3/EPB41L3/KIRREL1/SHROOM3/APC/NECTIN4/GJA3/EPB41L4B/WNK3/HEG1/SHROOM2/SPTBN4/FAT1/CLDN5/STRN/MYADM/CGNL1/SGSM3/CDH3	3
CC	GO:0044391	ribosomal subunit	28/1260	187/16317	0.00053941	0.0266558	ENSG00000148175/ENSG00000156113/ENSG00000142273/ENSG00000198719/ENSG00000261371/ENSG00000120156/ENSG00000147676/ENSG00000028137/ENSG00000130303/ENSG00000170989/ENSG00000213853/ENSG00000007908/ENSG00000241186/ENSG00000152661/ENSG00000205336/ENSG00000181104/ENSG00000116147/ENSG00000018625/ENSG00000162493/ENSG00000003436/ENSG00000043462/ENSG00000112276/ENSG00000169047/ENSG00000103546/ENSG00000187123…	STOM/KCNMA1/CBLC/DLL1/PECAM1/TEK/MAL2/TNFRSF1B/BST2/S1PR1/EMP2/SELE/TDGF1/GJA1/ADGRG1/F2R/TNR/ATP1A2/PDPN/TFPI/LCP2/BVES/IRS1/SLC6A2/LYPD6/CDH2/HPSE/UNC5A/DAG1/CD8A/TUBA1A/PRKACA/KIRREL1/CRB2/PTGS2/SULF1/EHD2/CBL/CBLB/MYADM/MARVELD1	3
Category	GOID	Description	GeneRatio	BgRatio	pvalue	padj	geneID	geneName	Group
MF	GO:0001227	transcriptional repressor activity, RNA polymerase II transcription regulatory region sequence-specific DNA binding	32/1191	225/15529	0.000504133	0.0437221	ENSG00000079308/ENSG00000156113/ENSG00000131037/ENSG00000137474/ENSG00000103187/ENSG00000155657/ENSG00000172399/ENSG00000205542/ENSG00000131711/ENSG00000115648/ENSG00000187961/ENSG00000171914/ENSG00000130176/ENSG00000172403/ENSG00000174500/ENSG00000143375/ENSG00000174429/ENSG00000042493/ENSG00000158352/ENSG00000130755/ENSG00000149591/ENSG00000183963/ENSG00000166317/ENSG00000165995/ENSG00000135723…	TNS1/KCNMA1/EPS8L1/MYO7A/COTL1/TTN/MYOZ2/TMSB4X/MAP1B/MLPH/KLHL17/TLN2/CNN1/SYNPO2/GCSAM/CGN/ABRA/CAPG/SHROOM4/GMFG/TAGLN/SMTN/SYNPO2L/CACNB2/FHOD1/SSH1/LRRC10/DAG1/CAP2/PDLIM5/PLEKHH2/MACF1/EPB41L3/MYO15A/MYL3/MYO3A/SHROOM3/CROCC/FHOD3/NF2/MYO19/WIPF2/MYPN/MAP1A/SHROOM2/SPTBN4/ACTR3B/TMSB10/MYH14/SAMD14/PARVA/MYO5B/XIRP1	1
MF	GO:0003735	structural constituent of ribosome	26/1191	155/15529	0.000121608	0.0245079	ENSG00000107742/ENSG00000182492/ENSG00000145147/ENSG00000205336/ENSG00000187244/ENSG00000163520/ENSG00000142910/ENSG00000173402/ENSG00000005884/ENSG00000143369/ENSG00000166106/ENSG00000152583/ENSG00000005961	SPOCK2/BGN/SLIT2/ADGRG1/BCAM/FBLN2/TINAGL1/DAG1/ITGA3/ECM1/ADAMTS15/SPARCL1/ITGA2B	2
MF	GO:0003779	actin binding	53/1191	401/15529	6.72055e-05	0.0245079	ENSG00000128917/ENSG00000198719/ENSG00000134115/ENSG00000184916/ENSG00000115977/ENSG00000187957/ENSG00000128965/ENSG00000101384	DLL4/DLL1/CNTN6/JAG2/AAK1/DNER/CHAC1/JAG1	3
MF	GO:0050840	extracellular matrix binding	13/1191	51/15529	9.02964e-05	0.0245079	ENSG00000131037/ENSG00000138670/ENSG00000120156/ENSG00000277586/ENSG00000146013/ENSG00000152689/ENSG00000118972/ENSG00000142632/ENSG00000066248/ENSG00000273079/ENSG00000149294/ENSG00000133116/ENSG00000146005/ENSG00000134215/ENSG00000169047/ENSG00000158458/ENSG00000197461/ENSG00000205517/ENSG00000154783/ENSG00000049130/ENSG00000156011/ENSG00000198844/ENSG00000171680/ENSG00000205744/ENSG00000007255…	EPS8L1/RASGEF1B/TEK/NEFL/GFRA3/RASGRP3/FGF23/ARHGEF19/NGEF/GRIN2B/NCAM1/KL/PSD2/VAV3/IRS1/NRG2/PDGFA/RGL3/FGD5/KITLG/PSD3/ARHGEF15/PLEKHG5/DENND1C/TRAPPC6A/RASGRP2/RAB3IP/DOCK6/MET/RASGRF1/PLEKHG4/SHC2/SOS2/DENND1A/RALGDS/ARHGEF16/RASGRP4/RAPGEF5/SPTBN4/FGF8/FGD3	4
MF	GO:0005085	guanyl-nucleotide exchange factor activity	41/1191	318/15529	0.000715631	0.0464624	ENSG00000066056/ENSG00000099250/ENSG00000120156/ENSG00000146904/ENSG00000139567/ENSG00000037280/ENSG00000115380/ENSG00000108947/ENSG00000135333/ENSG00000133216/ENSG00000104213/ENSG00000148053/ENSG00000069702/ENSG00000105976/ENSG00000153208/ENSG00000167601/ENSG00000090006	TIE1/NRP1/TEK/EPHA1/ACVRL1/FLT4/EFEMP1/EFNB3/EPHA7/EPHB2/PDGFRL/NTRK2/TGFBR3/MET/MERTK/AXL/LTBP4	4
MF	GO:0005088	Ras guanyl-nucleotide exchange factor activity	36/1191	248/15529	0.000154138	0.0245079	ENSG00000131037/ENSG00000138670/ENSG00000120156/ENSG00000277586/ENSG00000146013/ENSG00000152689/ENSG00000118972/ENSG00000142632/ENSG00000066248/ENSG00000273079/ENSG00000149294/ENSG00000133116/ENSG00000134215/ENSG00000169047/ENSG00000158458/ENSG00000197461/ENSG00000205517/ENSG00000154783/ENSG00000049130/ENSG00000198844/ENSG00000171680/ENSG00000205744/ENSG00000007255/ENSG00000127328/ENSG00000105976…	EPS8L1/RASGEF1B/TEK/NEFL/GFRA3/RASGRP3/FGF23/ARHGEF19/NGEF/GRIN2B/NCAM1/KL/VAV3/IRS1/NRG2/PDGFA/RGL3/FGD5/KITLG/ARHGEF15/PLEKHG5/DENND1C/TRAPPC6A/RAB3IP/MET/RASGRF1/PLEKHG4/SHC2/SOS2/DENND1A/ARHGEF16/RASGRP4/RAPGEF5/SPTBN4/FGF8/FGD3	4
MF	GO:0005539	glycosaminoglycan binding	29/1191	191/15529	0.000304176	0.0358227	ENSG00000066056/ENSG00000099250/ENSG00000120156/ENSG00000146904/ENSG00000037280/ENSG00000115380/ENSG00000108947/ENSG00000135333/ENSG00000133216/ENSG00000104213/ENSG00000148053/ENSG00000105976/ENSG00000153208/ENSG00000167601	TIE1/NRP1/TEK/EPHA1/FLT4/EFEMP1/EFNB3/EPHA7/EPHB2/PDGFRL/NTRK2/MET/MERTK/AXL	4
MF	GO:0042805	actinin binding	11/1191	41/15529	0.000190305	0.0259359	ENSG00000171189/ENSG00000164588/ENSG00000156113/ENSG00000184611/ENSG00000185774/ENSG00000138622/ENSG00000135750/ENSG00000075043/ENSG00000120049/ENSG00000162989/ENSG00000164626/ENSG00000162975/ENSG00000182255/ENSG00000055118/ENSG00000182132/ENSG00000185760/ENSG00000170745/ENSG00000080709/ENSG00000072954/ENSG00000171126	GRIK1/HCN1/KCNMA1/KCNH7/KCNIP4/HCN4/KCNK1/KCNQ2/KCNIP2/KCNJ3/KCNK5/KCNF1/KCNA4/KCNH2/KCNIP1/KCNQ5/KCNS3/KCNN2/TMEM38A/KCNG3	5
MF	GO:0051393	alpha-actinin binding	9/1191	33/15529	0.000636049	0.0464624	ENSG00000171189/ENSG00000164588/ENSG00000156113/ENSG00000184611/ENSG00000185774/ENSG00000138622/ENSG00000135750/ENSG00000075043/ENSG00000120049/ENSG00000162989/ENSG00000018625/ENSG00000164626/ENSG00000162975/ENSG00000182255/ENSG00000055118/ENSG00000197818/ENSG00000182132/ENSG00000181804/ENSG00000185760/ENSG00000105409/ENSG00000170745/ENSG00000080709/ENSG00000072954/ENSG00000171126	GRIK1/HCN1/KCNMA1/KCNH7/KCNIP4/HCN4/KCNK1/KCNQ2/KCNIP2/KCNJ3/ATP1A2/KCNK5/KCNF1/KCNA4/KCNH2/SLC9A8/KCNIP1/SLC9A9/KCNQ5/ATP1A3/KCNS3/KCNN2/TMEM38A/KCNG3	5
MF	GO:0004714	transmembrane receptor protein tyrosine kinase activity	14/1191	65/15529	0.00033795	0.0358227	ENSG00000171858/ENSG00000143947/ENSG00000008988/ENSG00000149273/ENSG00000112306/ENSG00000105372/ENSG00000109475/ENSG00000130255/ENSG00000186468/ENSG00000164587/ENSG00000148303/ENSG00000071082/ENSG00000197756/ENSG00000137154/ENSG00000163682/ENSG00000142541/ENSG00000198755/ENSG00000122026/ENSG00000110700/ENSG00000116251/ENSG00000147604/ENSG00000170889/ENSG00000161970/ENSG00000105193/ENSG00000145425…	RPS21/RPS27A/RPS20/RPS3/RPS12/RPS19/RPL34/RPL36/RPS23/RPS14/RPL7A/RPL31/RPL37A/RPS6/RPL9/RPL13A/RPL10A/RPL21/RPS13/RPL22/RPL7/RPS9/RPL26/RPS16/RPS3A/RPL41	6
MF	GO:0019199	transmembrane receptor protein kinase activity	17/1191	82/15529	0.000133833	0.0245079	ENSG00000161940/ENSG00000137203/ENSG00000128610/ENSG00000118526/ENSG00000163565/ENSG00000114315/ENSG00000149948/ENSG00000163666/ENSG00000169946/ENSG00000187098/ENSG00000171163/ENSG00000050344/ENSG00000112033/ENSG00000121068/ENSG00000148704/ENSG00000167182/ENSG00000111206/ENSG00000159086/ENSG00000110693/ENSG00000117707/ENSG00000072736/ENSG00000163064/ENSG00000095794/ENSG00000148516/ENSG00000181722…	BCL6B/TFAP2A/FEZF1/TCF21/IFI16/HES1/HMGA2/HESX1/ZFPM2/MITF/ZNF692/NFE2L3/PPARD/TBX2/VAX1/SP2/FOXM1/PAXBP1/SOX6/PROX1/NFATC3/EN1/CREM/ZEB1/ZBTB20/TBX22/TBX21/HIVEP1/CREBBP/TCF7/HAND1/ZBTB2	6
MF	GO:0005112	Notch binding	8/1191	21/15529	9.62394e-05	0.0245079	ENSG00000151067/ENSG00000155657/ENSG00000122367/ENSG00000172403/ENSG00000198812/ENSG00000173402/ENSG00000163110/ENSG00000157388/ENSG00000138347/ENSG00000007062/ENSG00000080709	CACNA1C/TTN/LDB3/SYNPO2/LRRC10/DAG1/PDLIM5/CACNA1D/MYPN/PROM1/KCNN2	7
MF	GO:0005267	potassium channel activity	20/1191	119/15529	0.000690478	0.0464624	ENSG00000169218/ENSG00000107742/ENSG00000010327/ENSG00000099250/ENSG00000182492/ENSG00000106991/ENSG00000145147/ENSG00000140511/ENSG00000167941/ENSG00000163710/ENSG00000205336/ENSG00000204305/ENSG00000145681/ENSG00000130287/ENSG00000119630/ENSG00000175445/ENSG00000196104/ENSG00000105290/ENSG00000104332/ENSG00000166106/ENSG00000157766/ENSG00000146374/ENSG00000136011/ENSG00000112562/ENSG00000069702…	RSPO1/SPOCK2/STAB1/NRP1/BGN/ENG/SLIT2/HAPLN3/SOST/PCOLCE2/ADGRG1/AGER/HAPLN1/NCAN/PGF/LPL/SPOCK3/APLP1/SFRP1/ADAMTS15/ACAN/RSPO3/STAB2/SMOC2/TGFBR3/RPL22/PRELP/REG4/LTBP4	7
MF	GO:0015079	potassium ion transmembrane transporter activity	24/1191	155/15529	0.00073054	0.0464624	ENSG00000164588/ENSG00000156113/ENSG00000151067/ENSG00000184611/ENSG00000138622/ENSG00000135750/ENSG00000075043/ENSG00000151062/ENSG00000120049/ENSG00000162989/ENSG00000273079/ENSG00000164626/ENSG00000162975/ENSG00000165995/ENSG00000182255/ENSG00000007402/ENSG00000055118/ENSG00000157388/ENSG00000185760/ENSG00000188782/ENSG00000170745/ENSG00000171126	HCN1/KCNMA1/CACNA1C/KCNH7/HCN4/KCNK1/KCNQ2/CACNA2D4/KCNIP2/KCNJ3/GRIN2B/KCNK5/KCNF1/CACNB2/KCNA4/CACNA2D2/KCNH2/CACNA1D/KCNQ5/CATSPER4/KCNS3/KCNG3	7
MF	GO:0022843	voltage-gated cation channel activity	22/1191	132/15529	0.000430593	0.0410786	ENSG00000151067/ENSG00000155657/ENSG00000122367/ENSG00000172403/ENSG00000198812/ENSG00000173402/ENSG00000157388/ENSG00000138347/ENSG00000080709	CACNA1C/TTN/LDB3/SYNPO2/LRRC10/DAG1/CACNA1D/MYPN/KCNN2	7
